# Supplementary material for: Niche partitioning of the ubiquitous and ecologically relevant NS5 marine group
Source: ISME J. 2022 Feb 15;16(6):1570–82. doi: 10.1038/s41396-022-01209-8 (PMC9122927; doi:10.1038/s41396-022-01209-8)
Supplement: Supplementary file 3 — Supplementary tables all [file 41396_2022_1209_MOESM3_ESM.xlsx]

## Sheet: Supplementary Table S1
Supplementary Table S1. Summary information on the species-representative genomes. Those highlighted in bold represent candidate species of each genus.
Genus	MAG name (used in this study)	GTDB genus assignment	Completeness	Contamination	Genome size (bp)	N50	Number of contigs	GC content	16S rRNA gene presence
NS5_A	FRAM18_bin151	d__Bacteria;p__Bacteroidota;c__Bacteroidia;o__Flavobacteriales;f__Flavobacteriaceae;g__MED-G11;s__	86.4	0	1232256	1110402	2	30	yes (1x complete)
NS5_A	MED-G11_sp1	d__Bacteria;p__Bacteroidota;c__Bacteroidia;o__Flavobacteriales;f__Flavobacteriaceae;g__MED-G11;s__	73.9	0	851326	34971	30	29.85	yes (1x complete)
NS5_A	MED-G11_sp2	d__Bacteria;p__Bacteroidota;c__Bacteroidia;o__Flavobacteriales;f__Flavobacteriaceae;g__MED-G11;s__	75.37	0	1106673	63295	30	29.64	-
NS5_A	MED-G11_sp3	d__Bacteria;p__Bacteroidota;c__Bacteroidia;o__Flavobacteriales;f__Flavobacteriaceae;g__MED-G11;s__	80.64	0	1043041	60917	31	29.6	-
NS5_A	MED-G11_sp4	d__Bacteria;p__Bacteroidota;c__Bacteroidia;o__Flavobacteriales;f__Flavobacteriaceae;g__MED-G11;s__	71.81	0	806309	27336	36	29.64	-
NS5_A	UltraPac_3515_G_bin_18	d__Bacteria;p__Bacteroidota;c__Bacteroidia;o__Flavobacteriales;f__Flavobacteriaceae;g__MED-G11;s__	77.1	0.74	1200895	14831	98	29.53	-
NS5_B	FRAM18_bin185	d__Bacteria;p__Bacteroidota;c__Bacteroidia;o__Flavobacteriales;f__Flavobacteriaceae;g__GCA-002723295;s__	99.26	0	1914231	118923	23	30.7	yes (1x partial - 1336 bp)
NS5_B	GCA-002723295_sp1	d__Bacteria;p__Bacteroidota;c__Bacteroidia;o__Flavobacteriales;f__Flavobacteriaceae;g__GCA-002723295;s__	88.97	0	1381658	55811	38	29.47	-
NS5_B	GCA-002723295_sp2	d__Bacteria;p__Bacteroidota;c__Bacteroidia;o__Flavobacteriales;f__Flavobacteriaceae;g__GCA-002723295;s__	95.47	8.46	1822488	38997	66	29.9	-
NS5_B	GCA-002723295_sp3	d__Bacteria;p__Bacteroidota;c__Bacteroidia;o__Flavobacteriales;f__Flavobacteriaceae;g__GCA-002723295;s__	93.38	0	1660800	105011	20	29.45	-
NS5_B	GCA-002723295_sp4	d__Bacteria;p__Bacteroidota;c__Bacteroidia;o__Flavobacteriales;f__Flavobacteriaceae;g__GCA-002723295;s__	90.44	2.21	1623259	99118	25	30.36	-
NS5_B	GCA-002723295_sp5	d__Bacteria;p__Bacteroidota;c__Bacteroidia;o__Flavobacteriales;f__Flavobacteriaceae;g__GCA-002723295;s__	77.31	0	1265547	39843	35	29.45	-
NS5_B	UltraPac_3515_E_bin_84	d__Bacteria;p__Bacteroidota;c__Bacteroidia;o__Flavobacteriales;f__Flavobacteriaceae;g__GCA-002723295;s__	99.26	1.47	1729194	97504	34	27.82	yes (1x partial - 421 bp)
NS5_C	FRAM18_bin214	d__Bacteria;p__Bacteroidota;c__Bacteroidia;o__Flavobacteriales;f__Flavobacteriaceae;g__;s__	85.93	0	1972826	95107	29	36.04	yes (2x complete)
NS5_D	20100330_Bin_64_1	d__Bacteria;p__Bacteroidota;c__Bacteroidia;o__Flavobacteriales;f__Flavobacteriaceae;g__MS024-2A;s__	100	1.84	2003834	122110	34	35.64	yes (1x complete)
NS5_D	20110526_Bin_123_1	d__Bacteria;p__Bacteroidota;c__Bacteroidia;o__Flavobacteriales;f__Flavobacteriaceae;g__MS024-2A;s__	98.16	2.3	2003001	33011	108	36.04	-
NS5_D	20120503_Bin_3_5	d__Bacteria;p__Bacteroidota;c__Bacteroidia;o__Flavobacteriales;f__Flavobacteriaceae;g__MS024-2A;s__	90.06	1.18	2012937	55731	91	33.22	-
NS5_D	20120607_Bin_121_1	d__Bacteria;p__Bacteroidota;c__Bacteroidia;o__Flavobacteriales;f__Flavobacteriaceae;g__MS024-2A;s__	99.26	0	2027691	105453	36	40.12	yes (1x partial - 1275 bp)
NS5_D	20120607_Bin_61_1	d__Bacteria;p__Bacteroidota;c__Bacteroidia;o__Flavobacteriales;f__Flavobacteriaceae;g__MS024-2A;s__	77.28	6.16	1853348	7397	294	38.28	yes (1x partial - 944 bp)
NS5_D	20160512_Bin_10_8	d__Bacteria;p__Bacteroidota;c__Bacteroidia;o__Flavobacteriales;f__Flavobacteriaceae;g__MS024-2A;s__	93.46	0.12	1911530	104378	36	35.71	-
NS5_D	FRAM18_bin161	d__Bacteria;p__Bacteroidota;c__Bacteroidia;o__Flavobacteriales;f__Flavobacteriaceae;g__MS024-2A;s__	91.54	0	1858828	221399	11	33.54	yes (1x complete)
NS5_D	FRAM18_bin210	d__Bacteria;p__Bacteroidota;c__Bacteroidia;o__Flavobacteriales;f__Flavobacteriaceae;g__MS024-2A;s__	66.18	1.6	1278202	13281	131	33.45
NS5_D	MS024-2A_sp1	d__Bacteria;p__Bacteroidota;c__Bacteroidia;o__Flavobacteriales;f__Flavobacteriaceae;g__MS024-2A;s__	82.35	4.04	1756490	128304	29	31.21	yes (2x complete)
NS5_D	MS024-2A_sp2	d__Bacteria;p__Bacteroidota;c__Bacteroidia;o__Flavobacteriales;f__Flavobacteriaceae;g__MS024-2A;s__	86.02	2.56	1767959	39249	57	38.58	-
NS5_D	MS024-2A_sp3	d__Bacteria;p__Bacteroidota;c__Bacteroidia;o__Flavobacteriales;f__Flavobacteriaceae;g__MS024-2A;s__	61.03	0	1039252	101308	10	32.8	-
NS5_D	MS024-2A_sp4	d__Bacteria;p__Bacteroidota;c__Bacteroidia;o__Flavobacteriales;f__Flavobacteriaceae;g__MS024-2A;s__	62.41	1.47	1507713	14319	151	38.49	-
NS5_D	MS024-2A_sp5	d__Bacteria;p__Bacteroidota;c__Bacteroidia;o__Flavobacteriales;f__Flavobacteriaceae;g__MS024-2A;s__	55.88	0	1059616	35738	32	36.59	-
NS5_D	MS024-2A_sp6	d__Bacteria;p__Bacteroidota;c__Bacteroidia;o__Flavobacteriales;f__Flavobacteriaceae;g__MS024-2A;s__	79.41	3.43	1393000	31568	54	33.19	-
NS5_D	MS024-2A_sp7	d__Bacteria;p__Bacteroidota;c__Bacteroidia;o__Flavobacteriales;f__Flavobacteriaceae;g__MS024-2A;s__	95.89	9.15	2507259	61157	57	32.22	yes (1x partial - 411 bp)
NS5_D	MS024-2A_sp8	d__Bacteria;p__Bacteroidota;c__Bacteroidia;o__Flavobacteriales;f__Flavobacteriaceae;g__MS024-2A;s__	92.12	0.5	1926356	1063060	101	31.79	yes (1x complete)
NS5_F	20100408_Bin_88	d__Bacteria;p__Bacteroidota;c__Bacteroidia;o__Flavobacteriales;f__Flavobacteriaceae;g__UBA7428;s__	99.52	0	2030765	166966	25	38.5
NS5_F	Iso_AHE01FL	d__Bacteria;p__Bacteroidota;c__Bacteroidia;o__Flavobacteriales;f__Flavobacteriaceae;g__UBA7428;s__	94.7	0.18	2034069	2034069	1	34.15	yes (2x complete)
NS5_F	FRAM18_bin181	d__Bacteria;p__Bacteroidota;c__Bacteroidia;o__Flavobacteriales;f__Flavobacteriaceae;g__UBA7428;s__	96.73	0	1979556	124693	29	34.98	yes (2x complete)
NS5_F	UBA7428_sp1	d__Bacteria;p__Bacteroidota;c__Bacteroidia;o__Flavobacteriales;f__Flavobacteriaceae;g__UBA7428;s__	81.37	3.68	1557090	33399	55	35.79
NS5_F	UBA7428_sp2	d__Bacteria;p__Bacteroidota;c__Bacteroidia;o__Flavobacteriales;f__Flavobacteriaceae;g__UBA7428;s__	96.57	0.07	2089871	16689	190	37.62

## Sheet: Supplementary Table S2
Supplementary Table S2. Accession numbers for the location of species-representative metagenome-assembled genomes in public repositories.
Genus	MAG name (used in this study)	Genbank assembly accession	Biosample accession	Study accession
NS5_A	FRAM18_bin151	GCA_905182065.1	SAMEA7768515	PRJEB41592
NS5_A	MED-G11_sp1	GCA_002457075.1	SAMN06890622	PRJNA352798
NS5_A	MED-G11_sp2	GCA_002729755.1	SAMN07618998	PRJNA391943
NS5_A	MED-G11_sp3	GCA_004213645.1	SAMN10841239	PRJNA352798
NS5_A	MED-G11_sp4	GCA_004214015.1	SAMN10841238	PRJNA352798
NS5_A	UltraPac_3515_G_bin_18	GCA_905380995.1	SAMEA8401837	PRJEB43746
NS5_B	FRAM18_bin185	GCA_905182735.1	SAMEA7768595	PRJEB41592
NS5_B	GCA-002723295_sp1	GCA_002690805.1	SAMN07618965	PRJNA391943
NS5_B	GCA-002723295_sp2	GCA_002711185.1	SAMN07618985	PRJNA391943
NS5_B	GCA-002723295_sp3	GCA_002713495.1	SAMN07619011	PRJNA391943
NS5_B	GCA-002723295_sp4	GCA_002721275.1	SAMN07619025	PRJNA391943
NS5_B	GCA-002723295_sp5	GCA_002723295.1	SAMN07619023	PRJNA391943
NS5_B	UltraPac_3515_E_bin_84	GCA_905381055.1	SAMEA8401838	PRJEB43746
NS5_C	FRAM18_bin214	GCA_905182575.1	SAMEA7768579	PRJEB41592
NS5_D	20100330_Bin_64_1		SAMEA5403668	PRJEB28156
NS5_D	20110526_Bin_123_1		SAMEA5405273	PRJEB28156
NS5_D	20120503_Bin_3_5		SAMEA5405919	PRJEB28156
NS5_D	20120607_Bin_121_1		SAMEA5406256	PRJEB28156
NS5_D	20120607_Bin_61_1		SAMEA5406307	PRJEB28156
NS5_D	20160512_Bin_10_8		SAMEA5407056	PRJEB28156
NS5_D	FRAM18_bin161	GCA_905182305.1	SAMEA7768553	PRJEB41592
NS5_D	FRAM18_bin210	GCA_905181895.1	SAMEA7768511	PRJEB41592
NS5_D	MS024-2A_sp1	GCA_002167525.1	SAMN06971922	PRJNA385857
NS5_D	MS024-2A_sp2	GCA_002167945.1	SAMN06971902	PRJNA385857
NS5_D	MS024-2A_sp3	GCA_002169865.1	SAMN06972033	PRJNA385857
NS5_D	MS024-2A_sp4	GCA_002384715.1	SAMN06457600	PRJNA348753
NS5_D	MS024-2A_sp5	GCA_002457295.1	SAMN06890633	PRJNA352798
NS5_D	MS024-2A_sp6	GCA_002705385.1	SAMN07618969	PRJNA391943
NS5_D	MS024-2A_sp7	GCA_002714815.1	SAMN07619007	PRJNA391943
NS5_D	MS024-2A_sp8	GCA_003130815.1	SAMN09007269	PRJNA445943
NS5_F	20100408_Bin_88		SAMEA5403728	PRJEB28156
NS5_F	Iso_AHE01FL	GCA_910589745.1	SAMEA9069200	PRJEB45371
NS5_F	FRAM18_bin181	GCA_905181615.1	SAMEA7768477	PRJEB41592
NS5_F	UBA7428_sp1	GCA_002708445.1	SAMN07620296	PRJNA391943
NS5_F	UBA7428_sp2	GCA_003023645.1	SAMN08618339	PRJNA367191

## Sheet: Supplementary Table S3
Supplementary Table S3. CARD-FISH oligonucleotide probes designed for NS5 groups along with their respective competitor probes.
Target group	Probe name	Sequence (5' - 3')	Target group coverage (%)	Formamide (%)	Competitor name	Competitor sequence
NS5_A	NS5_A-575	CTTAACAAACAGCCTGCGGACC	90	35	NS5_A-575-G22 NS5_A-575-C11	CTTAACAAACAGCCTGCGGACG CTTAACAAACCGCCTGCGGACG
NS5_F	NS5_F-193	TACCGCCGAAGCTTTCTTCTTTA	80	45	NS5_F-193-G22 NS5_F-193-G9	TACCGCCGAAGCTTTCTTCTTGA TACCGCCGGAGCTTTCTTCTTTA
	NS5_F-193b	TACCGCCGAAGCTTTCCTCTTTA
	NS5_F-193c	TACCGCCGAAGCTTTCTTCTTAA

## Sheet: Supplementary Table S4
Supplementary Table S4. RPKM values for MAGs across Tara Oceans metagenomes with associated geographical information
					NS5_A						NS5_B							NS5_F					NS5_D
TaraOcean metagenome run ID	Depth layer	Latitude (DD)	Longitude (DD)	Oceanic region	MED-G11_sp1	MED-G11_sp2	MED-G11_sp3	MED-G11_sp4	UltraPac_3515_G_bin_18_1	FRAM18_bin151	UltraPac_E_bin_84_1	FRAM18_bin185	GCA-002723295_sp1	GCA-002723295_sp2	GCA-002723295_sp3	GCA-002723295_sp4	GCA-002723295_sp5	20100408_Bin_88	Iso_AHE01FL	FRAM18_bin181	UBA7428_sp1	UBA7428_sp2	20100330_Bin_64_1	20110526_Bin_123_1	20120503_Bin_3_5	20120607_Bin_121_1	20120607_Bin_61_1	20160512_Bin_10_8	FRAM18_bin161	FRAM18_bin210	MS024-2A_sp1	MS024-2A_sp2	MS024-2A_sp3	MS024-2A_sp4	MS024-2A_sp5	MS024-2A_sp6	MS024-2A_sp7	TaraOcean metagenome run ID	MS024-2A_sp8
ERR3589559	Surface	72.4769	-71.9329	Arctic	0.887368	0.218137	0.269336	0.337031	0.151352	1.01196	0.229248	0.785881	0.28027	0.192351	0.202203	0.130705	0.234003	10.1059	1.989	11.8656	0.688488	15.9226	1.2074	0.335202	16.6382	0.401394	0.212946	0.738102	18.155	1.12546	0.135044	0.220114	0.285313	0.191786	0.175731	0.335101	0.213793	ERR3589559	0.737726
ERR3589577	Surface	79.2023	66.5078	Arctic	1.05676	0.207794	0.27225	0.295148	0.132135	1.25782	0.224733	0.833284	0.249245	0.168393	0.189589	0.105326	0.218226	4.76111	1.68877	6.60555	0.445614	7.84161	1.04693	0.276255	8.87724	0.425825	0.179549	0.506079	11.094	0.784675	0.110218	0.179243	0.243476	0.200425	0.160522	0.27122	0.16621	ERR3589577	0.872926
ERR3589556	Surface	73.3833	-168.333	Arctic	0.668812	0.139447	0.175301	0.198402	0.0937603	0.727793	0.170933	0.589323	0.185124	0.135432	0.133138	0.0894263	0.174011	8.22582	1.61948	9.47186	0.626144	13.0834	1.28203	0.362365	20.179	0.375127	0.258999	0.847929	21.8862	1.43159	0.124016	0.235305	0.277991	0.280923	0.167973	0.335532	0.217649	ERR3589556	0.608013
ERR3589588	Surface	72.6601	44.1569	Arctic	1.01172	0.254512	0.275423	0.309009	0.151661	1.17562	0.30436	0.899416	0.358616	0.210948	0.232298	0.168993	0.323421	2.80793	1.48122	4.6178	0.42329	4.37506	2.54702	0.723997	43.5112	0.667996	0.418607	1.83367	45.8375	4.31431	0.250598	0.422168	0.599182	0.532715	0.295994	0.797359	0.399227	ERR3589588	1.03188
ERR3589565	DCM	72.5971	44.1735	Arctic	0.800718	0.179228	0.215863	0.230328	0.105843	0.86803	0.193758	0.685414	0.243305	0.176475	0.171427	0.114611	0.224455	5.46936	1.45317	7.07327	0.475941	8.71029	1.52174	0.509044	23.7926	0.449214	0.263035	1.0565	25.7129	2.32952	0.158251	0.260737	0.359398	0.253935	0.195784	0.576795	0.24683	ERR3589565	0.735686
ERR3589590	Surface	77.3025	73.2438	Arctic	0.767897	0.123048	0.172526	0.170625	0.0732365	0.881571	0.136142	0.561307	0.15484	0.119252	0.131277	0.0624314	0.140841	6.47618	1.44681	8.0426	0.460988	10.5547	0.871458	0.239715	9.98675	0.325919	0.166504	0.507061	11.964	0.714491	0.0829939	0.144835	0.20096	0.153302	0.125315	0.234328	0.169743	ERR3589590	0.623848
ERR3589554	Surface	78.3192	91.7203	Arctic	0.987355	0.281501	0.328727	0.425229	0.181537	1.06163	0.269583	1.1601	0.339262	0.215425	0.214135	0.152508	0.277535	4.39582	1.3979	5.69491	0.457316	6.96543	1.16635	0.317004	15.0018	0.356813	0.226744	0.765137	17.4474	1.90316	0.152294	0.209073	0.298831	0.211177	0.178838	0.33488	0.214917	ERR3589554	0.645456
ERR3589558	Surface	74.3218	-85.9117	Arctic	0.655957	0.0987123	0.136729	0.145312	0.0677384	0.775454	0.111975	0.54805	0.130375	0.132726	0.109561	0.0536034	0.117967	5.42926	1.38303	6.67332	0.412928	8.93194	0.770425	0.207731	8.87423	0.296318	0.141878	0.405526	10.0743	0.553384	0.066837	0.13146	0.160341	0.120609	0.10662	0.184643	0.118397	ERR3589558	0.57805
ERR3589566	Surface	78.9222	79.2246	Arctic	1.00372	0.181534	0.252848	0.30455	0.11684	1.09421	0.180509	0.923756	0.225718	0.142028	0.157622	0.0913224	0.184881	3.39399	1.29719	4.80479	0.335076	5.50444	0.808641	0.216679	7.90606	0.318187	0.141189	0.440401	9.6375	0.787494	0.089514	0.138142	0.18979	0.142817	0.122863	0.234766	0.138967	ERR3589566	0.670834
ERR3589581	Surface	71.0704	174.992	Arctic	0.564163	0.106108	0.129799	0.143328	0.0658311	0.666428	0.1288	0.493049	0.163792	0.154615	0.111972	0.0656834	0.13392	4.65134	1.22898	5.65154	0.376287	5.31631	1.07409	0.273847	19.0404	0.311821	0.201808	0.703549	19.3716	0.914406	0.0933472	0.186013	0.224596	0.201658	0.131675	0.272046	0.186852	ERR3589581	0.533869
ERR3589553	DCM	78.9332	79.0913	Arctic	1.13389	0.201357	0.281491	0.368925	0.130848	1.20781	0.177554	1.18823	0.239984	0.154926	0.160353	0.0966544	0.193371	3.05162	1.17709	4.31889	0.305583	4.97329	0.700276	0.203119	6.23354	0.286663	0.123736	0.380602	7.69107	0.651393	0.0878988	0.122492	0.188861	0.129271	0.114265	0.226157	0.13185	ERR3589553	0.620715
ERR3589575	Surface	69.1094	-51.6368	Arctic	2.04895	0.261265	0.491737	0.826956	0.243621	2.27934	0.239179	0.541653	0.270765	0.32015	0.18181	0.136389	0.23522	6.66225	1.17394	7.81217	0.436188	6.25939	1.75183	0.355285	20.244	0.311766	0.204696	0.993484	21.5778	2.84911	0.144103	0.213769	0.296656	0.262136	0.165601	0.358835	0.239521	ERR3589575	0.494642
ERR3589572	DCM	74.335	-85.5414	Arctic	0.74921	0.185568	0.220193	0.283668	0.121746	0.836812	0.178302	0.560366	0.210408	0.169297	0.164501	0.0946878	0.178574	3.07792	1.09271	4.10818	0.29842	4.90905	0.612171	0.181169	3.98719	0.25848	0.135164	0.320378	4.80946	0.371796	0.0876293	0.121422	0.17342	0.0936263	0.120645	0.183816	0.1188	ERR3589572	0.559437
ERR3589571	DCM	73.3091	-168.903	Arctic	0.731741	0.145546	0.180045	0.226526	0.0983565	0.764687	0.156612	0.490241	0.164607	0.14078	0.123727	0.078676	0.147904	3.2384	1.06718	4.15626	0.322491	5.22148	0.758859	0.231993	8.85786	0.269749	0.160517	0.446253	10.2811	0.702501	0.0853362	0.146787	0.178409	0.163548	0.115719	0.233352	0.144112	ERR3589571	0.53994
ERR3589555	Surface	77.9295	116.994	Arctic	0.715691	0.206393	0.232334	0.293939	0.136522	0.758641	0.211576	0.601816	0.249246	0.17133	0.165309	0.119626	0.210332	2.93398	1.0533	3.92638	0.327857	4.72042	1.1856	0.317104	18.7259	0.338769	0.222316	0.787886	21.3822	1.61165	0.133626	0.209587	0.282107	0.237446	0.160974	0.332021	0.209031	ERR3589555	0.589027
ERR3589579	DCM	78.3396	91.6416	Arctic	1.15498	0.262341	0.325441	0.461406	0.167787	1.26203	0.217592	1.56102	0.30471	0.194037	0.180337	0.124272	0.233146	2.34668	1.04112	3.36531	0.291095	3.73647	0.845316	0.226078	9.61394	0.284366	0.165495	0.518296	11.3073	1.28145	0.112593	0.149463	0.229896	0.148258	0.1343	0.245686	0.157295	ERR3589579	0.565738
ERR3589564	DCM	67.18	0.4881	Norwegian Sea	0.527878	0.0894719	0.110235	0.181709	0.0527688	0.544135	0.105678	0.313028	0.108981	0.0789143	0.0750782	0.0426075	0.101236	1.40028	1.02958	2.17613	0.254278	1.65419	0.505339	0.138475	9.55709	0.16946	0.0966211	0.353076	9.02503	0.563298	0.0556086	0.0894415	0.110562	0.0952155	0.0628549	0.154075	0.101994	ERR3589564	0.378603
ERR3589580	Surface	71.5439	160.942	Arctic	0.411999	0.0830228	0.105232	0.127164	0.0506521	0.467131	0.102636	0.334574	0.101653	0.145037	0.0794201	0.047038	0.0946226	3.51522	0.966665	4.14874	0.324396	5.67341	0.60586	0.1591	5.69518	0.18663	0.11627	0.312024	6.39496	0.412678	0.0545256	0.0979646	0.120966	0.130776	0.0791823	0.144081	0.0926114	ERR3589580	0.351963
ERR3589557	Surface	71.9208	-154.937	Arctic	0.966045	0.221536	0.298395	0.420331	0.164534	1.00325	0.227169	0.524501	0.242828	0.184732	0.172335	0.121222	0.217958	2.25428	0.960797	2.98571	0.302973	3.53488	1.04783	0.269115	12.4369	0.279522	0.193335	0.636032	13.6482	1.46041	0.126167	0.184283	0.245884	0.233802	0.146916	0.277305	0.19254	ERR3589557	0.509364
ERR3589578	DCM	74.8283	76.2096	Arctic	0.792603	0.19232	0.229548	0.316678	0.13101	0.779489	0.171179	0.48616	0.205081	0.258315	0.148075	0.104498	0.184695	2.72757	0.891057	3.53717	0.263329	4.38154	0.645463	0.207091	7.09188	0.216667	0.126442	0.39709	7.91039	0.73218	0.0940408	0.131653	0.183694	0.122413	0.1125	0.212224	0.128024	ERR3589578	0.468687
ERR3589569	DCM	78.0015	116.47	Arctic	0.689585	0.167465	0.198022	0.248039	0.104376	0.685475	0.173431	0.515714	0.197205	0.127355	0.129424	0.0891957	0.163698	2.23402	0.819697	3.10692	0.229525	3.66826	0.681129	0.190453	9.37732	0.234172	0.148572	0.426179	11.047	0.725724	0.0856698	0.121355	0.181201	0.153953	0.100205	0.215186	0.129895	ERR3589569	0.495867
ERR3589576	Surface	64.7609	-53.1069	Labrador Sea	3.42385	0.337499	0.775516	1.34948	0.374257	3.87601	0.282496	0.677751	0.31197	0.23143	0.206947	0.165758	0.285152	1.24315	0.816573	2.09617	0.23755	1.97069	1.29023	0.338256	19.0463	0.336307	0.226445	0.842806	21.3851	2.23324	0.168264	0.22893	0.32987	0.267296	0.182259	0.382797	0.245481	ERR3589576	0.605016
ERR3589561	Surface	70.9706	-53.5968	Arctic	1.00869	0.200593	0.275206	0.405048	0.162272	1.0627	0.199926	0.520296	0.230874	0.149697	0.146881	0.112753	0.202094	1.93583	0.778215	2.75252	0.238426	2.46319	1.75124	0.346856	23.0666	0.318938	0.221239	1.12308	24.6919	7.38548	0.138963	0.215755	0.309457	0.28153	0.150119	0.370683	0.251325	ERR3589561	0.494257
FRAM18_4502_K	DCM	79.019	8.00784	Fram Strait	4.88073	0.135331	0.703999	1.53159	0.216476	5.65853	0.0749899	0.354621	0.0800947	0.0629348	0.0543463	0.0317385	0.063309	4.43322	0.774842	5.40629	0.192883	5.50095	0.522975	0.0899941	9.33551	0.151484	0.0651522	0.329511	9.53951	1.17449	0.0333344	0.0672311	0.0821959	0.075834	0.0399786	0.107959	0.0618994	FRAM18_4502_K	0.339098
ERR3589586	Surface	76.1663	1.8689	Fram Strait	1.06234	0.153825	0.177935	0.228071	0.0699399	1.06584	0.0855421	0.605815	0.103585	0.0797854	0.094497	0.0375307	0.0878798	0.555832	0.750802	1.49079	0.106403	1.08822	0.375434	0.094102	1.22396	0.202933	0.107412	0.147315	1.91669	0.210938	0.0383155	0.0567383	0.089452	0.060442	0.0591003	0.0879681	0.0569688	ERR3589586	0.546261
FRAM18_4514_D	DCM	79.0118	7.0351	Fram Strait	5.57426	0.119375	0.75249	1.68186	0.210164	6.48601	0.0543722	0.391204	0.067804	0.0498782	0.0403268	0.0228291	0.0485584	4.31695	0.72626	5.28959	0.157963	5.6629	0.570258	0.07732	11.3569	0.146699	0.048845	0.340724	11.8629	1.7298	0.0249352	0.0512891	0.0655295	0.0590458	0.0271898	0.101067	0.0544734	FRAM18_4514_D	0.321001
ERR3589592	Surface	67.1385	0.2443	Norwegian Sea	1.09126	0.177397	0.279074	0.440213	0.144019	1.18086	0.175512	0.383863	0.180897	0.145998	0.135513	0.0829981	0.166007	0.636936	0.722072	1.34669	0.159936	0.900478	0.436066	0.121159	4.83919	0.168519	0.0961951	0.28112	4.82742	0.162192	0.0798421	0.0982918	0.198375	0.0213351	0.0798212	0.142459	0.121217	ERR3589592	0.418659
ERR3589568	Surface	74.7997	76.0879	Arctic	0.515525	0.0556676	0.0866041	0.0926119	0.0362362	0.59016	0.0687069	0.343486	0.0650271	0.0648868	0.06818	0.0283704	0.0612594	1.18468	0.710923	1.90026	0.164836	1.96184	4.56125	0.178502	0.585485	0.22766	0.107361	0.440409	1.10051	0.565202	0.0365103	0.0892635	0.0792158	0.134109	0.0652367	0.188689	0.0750239	ERR3589568	0.442363
ERR599176	Surface	-62.1363	-49.3331	Southern Ocean	0.751531	0.121686	0.180378	0.191747	0.0952692	0.348757	0.156062	0.583166	0.14777	0.123956	0.123061	0.0639992	0.124256	0.244885	0.706979	1.04358	0.0977298	0.475664	0.405628	0.107001	1.00908	0.216823	0.0871021	0.134729	1.545	0.147482	0.046073	0.0595662	0.108713	0.11777	0.0726299	0.107381	0.076853	ERR599176	0.542592
ERR599090	Surface	-62.1363	-49.3331	Southern Ocean	0.718074	0.124757	0.178588	0.200335	0.0998507	0.799611	0.0655067	0.535058	0.148271	0.12988	0.127767	0.0658054	0.127241	0.239183	0.692428	1.02146	0.104693	0.47295	0.396979	0.113845	0.922299	0.214058	0.090665	0.137807	1.45584	0.141452	0.0506887	0.063779	0.114661	0.123475	0.0779586	0.117307	0.0782083	ERR599090	0.52529
ERR3589574	Mesopelagic	72.3698	-72.0234	Arctic	0.752846	0.274505	0.188935	0.290884	0.183047	0.769738	0.127137	1.70239	0.226871	0.120968	0.108833	0.0763967	0.147218	2.80985	0.685784	3.41191	0.249366	4.46813	0.501676	0.15984	7.3377	0.164509	0.115051	0.333331	8.27763	0.534613	0.0652099	0.100695	0.140795	0.10444	0.0814171	0.165708	0.106194	ERR3589574	0.402175
FRAM18_4514_B	DCM	80.1604	0.148768	Fram Strait	0.665571	0.116504	0.094998	0.153068	0.0334059	0.815647	0.0419263	0.519089	0.0661853	0.0420483	0.0352429	0.0199017	0.0433794	3.34814	0.65726	4.22493	0.13051	5.57981	0.484531	0.0856017	9.45926	0.14762	0.0405371	0.245469	11.3516	0.525297	0.0202184	0.0434515	0.0578274	0.0573492	0.0263631	0.139701	0.0378837	FRAM18_4514_B	0.314136
FRAM18_4502_I	DCM	80.4891	0.038608	Fram Strait	0.691258	0.0796215	0.105501	0.172657	0.0413137	0.826477	0.0589092	0.376134	0.0720862	0.0660487	0.0501243	0.0246023	0.0547082	2.67821	0.654416	3.52564	0.127476	4.01959	0.457722	0.0748096	7.36538	0.154194	0.0474835	0.236412	8.46869	0.362186	0.0246066	0.05602	0.0713411	0.0525517	0.0324072	0.0993786	0.0457271	FRAM18_4502_I	0.347742
ERR599027	DCM	-47.1208	-57.8265	South Atlantic Ocean	2.01571	0.180465	0.46158	0.805929	0.243172	2.22365	0.154421	0.456445	0.186149	0.147699	0.1257	0.0858438	0.144678	1.44373	0.647157	2.0054	0.698138	2.23131	0.316483	0.0939298	1.69888	0.136896	0.0817958	0.216494	1.91062	0.404719	0.0667036	0.0991872	0.167101	0.0978156	0.0902863	0.12877	2.50317	ERR599027	0.363694
ERR599035	Surface	-47.1906	-58.2682	South Atlantic Ocean	2.26215	0.177543	0.487002	0.851942	0.24605	2.54472	0.14963	0.530824	0.197864	0.155715	0.129975	0.0875937	0.142457	1.32353	0.626731	1.94328	0.48541	2.12008	0.364515	0.0964261	2.62826	0.153269	0.0892081	0.243732	2.83726	0.424872	0.0669968	0.0695938	0.14586	0.0796229	0.064216	0.140659	0.0936385	ERR599035	0.396071
ERR599122	DCM	-47.1208	-57.8265	South Atlantic Ocean	1.97756	0.180728	0.435661	0.762771	0.229677	2.24659	0.150522	0.411491	0.181331	0.142746	0.122611	0.0872172	0.138225	1.41024	0.596453	1.92043	0.666235	2.212	0.291267	0.0952726	1.7337	0.12773	0.0834869	0.205282	1.90406	0.387198	0.068402	0.0995455	0.166606	0.106644	0.091285	0.130897	2.4743	ERR599122	0.3291
ERR3589573	Mesopelagic	74.3047	-85.7415	Arctic	1.04533	0.554138	0.232477	0.391687	0.149183	1.09117	0.103616	1.41125	0.185669	0.107476	0.0852448	0.0588559	0.127279	1.55975	0.503459	2.06495	0.152483	2.54566	0.368413	0.106558	5.21	0.123558	0.0794902	0.234104	5.98222	0.433781	0.0451921	0.063517	0.0962634	0.0722303	0.0536856	0.112374	0.0775773	ERR3589573	0.354821
ERR599009	Surface	-47.1906	-58.2682	South Atlantic Ocean	1.77978	0.143388	0.389486	0.669314	0.207871	1.99364	0.121758	0.415968	0.164802	0.128339	0.10476	0.227157	0.118221	1.0368	0.484215	1.51029	0.383691	1.64965	0.28882	0.0780333	2.07422	0.115737	0.0703782	0.194112	2.22162	0.428054	0.0557908	0.0543795	0.148363	0.0820521	0.0657136	0.113158	0.075181	ERR599009	0.305509
ERR598965	DCM	-33.832	-73.0366	South Pacific Ocean	17.0002	0.932374	4.78832	23.0091	2.10515	15.1671	0.799143	0.486649	1.30157	0.322896	0.237922	0.174644	0.264663	0.0794004	0.475193	0.629716	0.161263	0.219365	0.348913	0.198	0.360445	0.270474	0.183497	0.269269	0.675642	0.335248	0.213304	0.189229	0.94176	0.135475	0.171539	3.21065	7.80292	ERR598965	0.576058
ERR3589582	Surface	61.5214	-55.9973	Labrador Sea	9.76751	0.363775	1.71105	3.42759	0.639229	11.292	0.174767	0.655751	0.23361	0.176167	0.13189	0.102337	0.179177	0.407944	0.43122	0.909652	0.106386	0.648298	0.773735	0.162431	8.99926	0.18068	0.109096	0.516615	9.48726	3.70615	0.0929113	0.10695	0.207856	0.137495	0.0870229	0.219174	0.151231	ERR3589582	0.377464
ERR315863	Surface	33.9203	32.8411	Mediterranean	0.304671	0.0448399	0.492081	0.210532	0.495846	0.259721	0.944483	0.313442	0.123753	0.722034	0.208285	0.130322	0.146593	0.0567941	0.430817	0.608089	0.0584189	0.216889	0.254024	0.0997791	0.109755	0.671989	0.618427	0.101318	0.523244	0.122659	1.06805	0.456077	1.13248	0.0704918	7.18855	0.83068	0.145915	ERR315863	1.20986
ERR598945	Surface	-60.3606	-60.5096	Southern Ocean	0.446279	0.114433	0.144355	0.181496	0.102541	0.483675	0.119729	1.55503	0.332757	0.168692	0.138461	0.573685	0.175001	0.465375	0.401203	0.872005	0.0922939	0.742168	0.3536	0.104923	3.98008	0.12312	0.0940103	0.195306	4.31045	0.421689	0.058956	0.069853	0.146681	0.100238	0.0815255	0.119977	0.0763246	ERR598945	0.299899
ERR3589591	Surface	54.5745	-16.8264	North Atlantic Ocean	22.5449	0.754067	3.89025	8.44669	1.43253	22.2175	0.314791	0.847127	0.914337	0.734003	0.380063	0.258141	0.312141	0.0673552	0.400816	0.492805	0.0853387	0.170963	0.243577	0.0943058	0.223588	0.135247	0.0804783	0.130685	0.516992	0.178794	0.126719	0.0769238	0.244379	0.0421221	0.0883931	0.217932	0.318193	ERR3589591	0.426573
ERR599059	Surface	-60.3606	-60.5096	Southern Ocean	0.413974	0.116434	0.145346	0.186958	0.104864	0.452035	0.119251	1.55403	0.307074	0.160965	0.130185	0.102267	0.172886	0.436854	0.377535	0.835441	0.0911495	0.736449	0.323209	0.0998706	4.06775	0.114459	0.0917112	0.178697	4.38194	0.38493	0.06005	0.0704192	0.141467	0.0994431	0.082937	0.118327	0.0743894	ERR599059	0.280801
ERR599020	Mesopelagic	-1.8191	-84.6284	South Pacific Ocean	1.5659	5.42478	1.35954	1.17786	0.291167	1.37119	0.202233	0.378367	0.270929	0.210551	0.190629	0.425642	0.223247	0.0325856	0.372385	0.516779	0.0521505	0.21924	0.170907	0.0601608	0.0959679	0.127531	0.126866	0.0668252	0.444452	0.0838404	0.243904	0.118157	0.150552	0.0229345	0.0558316	0.106358	0.168587	ERR599020	2.16445
ERR599144	Surface	32.1	17.7	Mediterranean	3.03552	0.316502	1.17098	7.92477	0.533605	2.99007	0.114213	0.241528	0.118972	0.106843	0.0848406	0.0649747	0.104237	0.147246	0.365152	0.465318	0.331132	0.236424	0.25436	0.0887202	0.152212	0.221863	0.151508	0.514877	0.367332	0.12556	0.0603005	0.144976	0.148795	0.115822	0.0533618	0.447876	0.111893	ERR599144	0.280262
ERR599104	DCM	-62.2658	-49.1658	Southern Ocean	0.458474	0.0822137	0.121813	0.149197	0.063713	0.497332	0.0856681	0.540488	0.11789	0.0919276	0.0775099	0.0505651	0.0920219	0.144669	0.352238	0.551449	0.0526429	0.285153	0.239372	0.062415	1.48445	0.108368	0.0726251	0.0989755	1.77977	0.175604	0.0329543	0.0378712	0.081975	0.0631643	0.0572096	0.0737037	1.29141	ERR599104	0.282985
ERR3589560	Mesopelagic	70.9125	-53.5349	Arctic	0.981087	0.797352	0.269342	0.423413	0.198066	1.02138	0.137545	0.844324	0.179363	0.121956	0.0964763	0.0739163	0.13963	0.674913	0.348708	1.02112	0.109294	1.03294	0.378387	0.125026	4.79437	0.121648	0.0913612	0.278366	5.46812	0.563407	0.0622209	0.0777426	0.118708	0.107428	0.0689589	0.141914	0.0976065	ERR3589560	0.453879
FRAM18_4514_A	DCM	79.013	-5.28143	Fram Strait	0.528466	0.0985139	0.0683398	0.127256	0.0241488	0.573316	0.0335419	3.29993	0.144346	0.0562596	0.0259326	0.0256452	0.0518185	0.708793	0.345046	1.07599	0.0567412	1.14913	0.351025	0.0635138	9.64113	0.08609	0.0368009	0.190867	11.5116	0.417576	0.0157628	0.0332308	0.0478679	0.0500646	0.0226596	0.0705082	0.0360462	FRAM18_4514_A	0.18969
ERR318619	DCM	33.93	32.7322	Mediterranean	2.98434	0.333947	2.85024	1.48638	2.22836	2.45611	1.41572	0.277666	0.133304	1.15154	0.358419	0.22018	0.15538	0.0524755	0.33796	0.454973	0.0622701	0.17446	0.2115	0.091902	0.108867	0.175852	0.357479	0.0882001	0.408135	0.150942	0.858418	0.298549	1.72543	0.0780106	3.07734	1.05312	4.79679	ERR318619	0.900214
ERR599121	DCM	-62.2658	-49.1658	Southern Ocean	0.434869	0.0886271	0.119707	0.155776	0.0661221	0.471897	0.0920585	0.516993	0.126063	0.0933224	0.0777017	0.0532171	0.0929445	0.13908	0.334154	0.51402	0.0553823	0.270204	0.225527	0.0650301	1.53094	0.102815	0.0708441	0.0973933	1.80675	0.175547	0.0347441	0.0380143	0.0880054	0.0702247	0.0554232	0.0754141	1.3848	ERR599121	0.268032
ERR3589562	Mesopelagic	64.7598	-53.1206	Labrador Sea	4.1938	0.222698	0.793372	1.52041	0.170781	4.7362	0.118618	0.46388	0.150929	0.104288	0.0822759	0.0626555	0.113835	0.566234	0.330415	0.930742	0.0900787	0.91092	0.434187	0.124575	6.2174	0.127956	0.0833515	0.31186	6.93521	1.02844	0.0588441	0.077739	0.129904	0.10715	0.0614048	0.150762	0.097607	ERR3589562	0.514906
FRAM18_4502_F	DCM	78.817	-2.76948	Fram Strait	0.700913	0.171771	0.111326	0.185832	0.0438721	0.737127	0.0522415	3.71155	0.193796	0.0610516	0.0425631	0.0349957	0.075753	0.506122	0.327643	0.872402	0.0540502	0.829669	0.327636	0.068441	7.19804	0.0907433	0.0528308	0.175168	8.59222	0.397977	0.0220054	0.0390081	0.0564445	0.0619635	0.026223	0.0796158	0.0446013	FRAM18_4502_F	0.207061
ERR318621	DCM	33.93	32.7322	Mediterranean	3.01172	0.329953	2.86867	1.48175	2.24447	2.45098	1.38015	0.268671	0.135303	1.13695	0.354022	0.219629	0.141051	0.051318	0.327607	0.437939	0.0576939	0.170433	0.203175	0.0936296	0.104898	0.167438	0.366287	0.0884502	0.393847	0.154048	0.869266	0.308896	1.69392	0.0707124	3.07046	1.0619	4.75192	ERR318621	0.878297
ERR599064	Surface	-33.8785	-73.0369	South Pacific Ocean	13.2345	0.630461	3.5162	13.6697	1.74855	11.3349	0.750808	0.292137	0.50012	0.287204	0.184496	0.136052	0.198154	0.0670503	0.301022	0.351461	0.118901	0.134283	0.24	0.160751	0.275015	0.188728	0.150061	0.198096	0.428339	0.266732	0.172092	0.16727	0.72854	0.111781	0.130237	2.86582	0.251541	ERR599064	0.36874
ERR599169	Surface	-12.9488	-96.0293	South Pacific Ocean	1.70382	0.372183	1.7328	1.41396	3.11654	1.48768	0.207443	0.268834	0.138753	0.173541	0.140092	0.203391	0.14692	0.0261408	0.298877	0.404231	0.0562562	0.143306	0.161209	0.0581683	0.0766709	0.105163	0.0387625	0.0562452	0.353107	0.0674101	2.44554	0.0763577	0.129855	0.0217016	0.0635743	0.12477	0.175024	ERR599169	3.30315
ERR599163	Surface	-12.9488	-96.0293	South Pacific Ocean	1.63181	0.367101	1.67389	1.31705	3.09031	1.45479	0.206724	0.263656	0.141447	0.179899	0.147627	0.210123	0.152865	0.0264486	0.293878	0.402607	0.0563034	0.146242	0.158252	0.0583361	0.076296	0.10786	0.0402074	0.0569623	0.350082	0.0672837	2.42632	0.0772737	0.134665	0.0206952	0.0663919	0.126739	0.167706	ERR599163	3.28636
FRAM18_4502_E	DCM	79.6154	-16.5255	Fram Strait	1.00422	0.107518	0.165782	0.287015	0.0573657	1.04714	0.055984	2.37385	0.148651	0.0764006	0.0414652	0.0342782	0.0665491	0.477081	0.288226	0.797606	0.049547	0.797131	0.325195	0.0729349	7.29734	0.0892902	0.0446822	0.187466	8.66638	0.41577	0.0249878	0.0387421	0.0625289	0.0591074	0.0302202	0.0881696	0.0527533	FRAM18_4502_E	0.201222
ERR599050	Surface	-32.7806	-87.0917	South Pacific Ocean	1.75689	0.26224	2.7014	1.32171	3.42122	1.53166	1.61928	0.248213	0.138347	1.48277	0.513372	1.05492	0.137409	0.0322547	0.284371	0.385667	0.125826	0.145915	0.180655	0.0960432	0.155756	0.150596	0.122312	0.0996975	0.396508	0.116606	0.400481	0.118024	0.474084	0.0417546	0.090669	1.9723	0.181636	ERR599050	0.566638
ERR598994	Surface	32.1	17.7	Mediterranean	2.35892	0.250223	0.930281	6.20104	0.421662	2.33639	0.0871047	0.18802	0.0902251	0.085237	0.0663169	0.132713	0.0823854	0.116649	0.280194	0.358309	0.255198	0.180676	0.193663	0.0686406	0.118749	0.172216	0.117199	0.404253	0.281605	0.127487	0.0467091	0.112239	0.155223	0.120448	0.0554038	0.349884	0.0847436	ERR598994	0.211542
ERR599039	Surface	-1.972	-84.601	South Pacific Ocean	1.59376	0.388999	1.76182	1.35943	3.21895	1.43112	0.205481	0.266645	0.279434	0.224891	0.180383	0.439121	0.164253	0.0297049	0.272598	0.364944	0.0598084	0.140048	0.157264	0.0650366	0.103329	0.112483	0.0537087	0.0743459	0.342079	0.0884271	0.354225	0.088757	0.1802	0.025838	0.0617629	0.126729	0.214856	ERR599039	0.70146
FRAM18_4502_J	DCM	81.1613	-0.078996	Fram Strait	0.235045	0.0245342	0.0296238	0.0345798	0.0104607	0.292828	0.0207993	0.371307	0.0263723	0.0143289	0.0159084	0.00722018	0.0178972	0.460836	0.270085	0.834426	0.0324375	0.879015	0.182098	0.0332294	2.06999	0.0693691	0.022776	0.063696	3.88054	0.135177	0.00809115	0.0159573	0.0214994	0.02992	0.0129898	0.0480852	0.0160556	FRAM18_4502_J	0.170947
ERR3589583	DCM	54.525	-16.689	North Atlantic Ocean	15.0528	0.489677	2.56331	5.77474	0.94423	14.7001	0.18598	0.541672	0.634522	0.53092	0.24032	0.162195	0.185957	0.0351676	0.267719	0.346874	0.0468577	0.137227	0.144756	0.0536474	0.131919	0.0890982	0.0482023	0.0964447	0.344243	0.110897	0.0733913	0.0546896	0.173678	0.0259072	0.0487457	0.148366	0.325257	ERR3589583	0.302161
FRAM18_4502_H	DCM	80.1604	0.148768	Fram Strait	1.72458	0.694454	0.770567	1.08343	0.459928	1.71104	0.0550047	4.54918	0.230523	0.0678184	0.0493323	0.0391694	0.0854424	0.243425	0.264565	0.568545	0.0395386	0.416533	0.311	0.0586013	6.9632	0.0840153	0.0489143	0.171244	8.28803	0.471126	0.0221551	0.0347605	0.0546056	0.0622999	0.0261288	0.081754	0.0454763	FRAM18_4502_H	0.192671
ERR599168	DCM	-5.2476	-85.3343	South Pacific Ocean	3.41457	1.05003	2.66034	6.21549	3.46105	3.20447	0.27608	0.356992	1.00953	0.31159	0.213822	0.166606	0.268118	0.0372079	0.256169	0.297364	0.0915056	0.134145	0.166056	0.08306	0.147374	0.103427	0.0635375	0.0885711	0.332779	0.124672	0.184075	0.0827423	0.215855	0.0350476	0.0820953	0.349964	5.62563	ERR599168	0.353911
ERR315858	Surface	42.1874	17.7189	Mediterranean	1.65079	0.188666	1.47401	0.893144	1.2797	1.33618	0.601538	0.177188	0.0554288	0.337926	0.0953424	0.105616	0.0632435	0.0273051	0.251218	0.366237	0.0309653	0.162798	0.115169	0.0607276	0.0626615	0.929735	0.565951	0.0632409	0.312963	0.067519	0.144712	0.492672	0.312658	0.0404616	1.52408	0.486247	0.0827896	ERR315858	0.335445
ERR599038	Surface	0.0095	-153.714	North Pacific Ocean	1.10204	0.283837	1.00442	0.812951	2.1755	1.01443	0.153281	0.225606	0.109818	0.13734	0.115627	0.0784926	0.125763	0.0204309	0.249517	0.345244	0.0342844	0.13626	0.124396	0.0399291	0.0562772	0.090237	0.0335026	0.0410475	0.293892	0.0508042	0.792164	0.0394628	0.0723719	0.0144954	0.0436655	0.0742279	0.116847	ERR599038	1.27145
ERR599118	Surface	2.0596	-84.553	North Pacific Ocean	1.19028	0.260763	1.16955	0.925957	2.09379	1.0516	0.178019	0.218592	0.111117	0.161672	0.116462	0.0899716	0.119903	0.021766	0.24843	0.336314	0.0399924	0.130724	0.136318	0.0535456	0.0766937	0.104939	0.051812	0.0594451	0.30999	0.0683568	0.342477	0.0779097	0.110161	0.0219128	0.0530442	0.105876	0.196915	ERR599118	0.695563
ERR315861	Surface	42.1874	17.7189	Mediterranean	1.66563	0.184611	1.49092	0.91358	1.28662	1.34799	0.610588	0.174968	0.0566247	0.33922	0.0975558	0.33938	0.0646877	0.0273001	0.247035	0.361819	0.031351	0.160187	0.116001	0.0606223	0.0620707	0.930147	0.5636	0.0641659	0.310745	0.06429	0.149454	0.49185	0.320259	0.0424153	1.51659	0.498653	0.0859781	ERR315861	0.334549
ERR599052	Surface	35.4068	-127.743	North Pacific Ocean	8.07774	0.258555	1.95607	3.25031	0.617683	6.51786	1.30155	0.224084	0.309514	0.618124	0.238867	0.146525	0.118211	0.0367661	0.24585	0.327114	0.0772888	0.126691	0.165029	0.0949543	0.1722	0.146391	0.107514	0.102902	0.365829	0.134884	0.155252	0.109949	0.440569	0.0486548	0.0770376	1.78644	0.17551	ERR599052	0.323613
ERR598950	DCM	35.5571	-6.5586	North Atlantic Ocean	4.06505	2.03617	2.34826	4.10354	1.7021	3.68929	0.598841	0.248453	0.215309	0.618529	0.256788	0.152574	0.170558	0.027134	0.237625	0.292065	0.0442097	0.117801	0.119662	0.0415854	0.0751574	0.0870132	0.0465495	0.0465058	0.271612	0.087116	0.257274	0.0649293	0.190124	0.0229381	0.0694705	0.181187	4.59732	ERR598950	0.40763
ERR318618	DCM	33.93	32.7322	Mediterranean	3.60298	0.293599	3.5468	1.62214	2.70282	2.82691	2.03335	0.19899	0.0990371	1.4843	0.409899	0.221324	0.11008	0.0325435	0.233729	0.312512	0.0386743	0.122069	0.137063	0.064252	0.0820883	0.116401	0.360776	0.0646372	0.295817	0.093586	1.16603	0.287757	1.6964	0.0416928	2.81386	1.23382	4.64019	ERR318618	0.996659
ERR599140	Surface	35.7392	14.3321	Mediterranean	2.28277	0.421205	2.93054	1.29901	1.94102	1.82499	2.23123	0.229051	0.143787	1.64835	0.498445	0.268373	0.135277	0.0283462	0.232089	0.30195	0.0358725	0.131866	0.121691	0.0604622	0.0873116	0.104924	0.0671488	0.0599308	0.294982	0.080997	0.807116	0.0815001	1.25953	0.0275141	1.11029	1.01124	0.203567	ERR599140	0.77532
ERR599029	Surface	9.846	80.0607	Bay of Bengal	1.43102	0.341663	1.09018	1.15248	1.22844	1.23319	0.155407	0.195152	0.107407	0.117715	0.102959	0.0717921	0.118794	0.0201976	0.229747	0.316328	0.028165	0.116735	0.113381	0.0323232	0.0499575	0.076298	0.0287307	0.0363267	0.267882	0.044766	0.575665	0.0497897	0.0600948	0.0133272	0.0394035	0.0881415	0.0991519	ERR599029	0.870499
ERR599078	Surface	43.6906	-16.8555	North Atlantic Ocean	11.409	0.556502	2.28311	4.05809	1.06947	9.13273	0.196435	0.28373	1.18226	0.816381	0.305911	0.185815	0.157292	0.0322918	0.226499	0.279032	0.0430448	0.103075	0.143092	0.0628047	0.141946	0.109585	0.0500804	0.0858679	0.30762	0.144788	0.125934	0.0489039	0.499434	0.0336181	0.0753867	0.255917	0.202999	ERR599078	0.31483
ERR599114	Surface	-8.895	-142.623	North Pacific Ocean	1.46438	0.276448	1.50263	1.17834	3.51519	1.30723	0.185514	0.179501	0.0661243	0.117765	0.0806622	0.0471891	0.0769394	0.0102487	0.223973	0.318305	0.0199555	0.141037	0.0794833	0.020001	0.0323048	0.0566703	0.0154212	0.0227728	0.260704	0.0243478	0.420669	0.0189571	0.0346471	0.0061568	0.0248058	0.0472078	0.0797948	ERR599114	0.690252
ERR599077	Surface	-16.9554	-100.692	South Pacific Ocean	1.34852	0.309393	1.41897	1.0677	2.9015	1.18977	0.152629	0.204398	0.113705	0.160592	0.122575	0.27349	0.115121	0.0198127	0.220224	0.298172	0.0405023	0.122982	0.111568	0.047903	0.0619185	0.082934	0.045382	0.0456676	0.265345	0.051824	0.86474	0.0437134	0.104195	0.0187626	0.0482829	0.377556	0.17895	ERR599077	1.243
ERR599091	Surface	-8.895	-142.623	North Pacific Ocean	1.47464	0.271184	1.48958	1.17763	3.50471	1.30991	0.0541758	0.176781	0.0653127	0.11424	0.0775667	0.047564	0.0732857	0.0109639	0.219831	0.314236	0.0201703	0.14071	0.0773126	0.0218146	0.0308145	0.0562115	0.0156732	0.0228841	0.25836	0.00225717	0.420011	0.0201276	0.00363216	0.000638943	0.00265321	0.0467157	0.0791773	ERR599091	0.689635
ERR599018	DCM	-35.2528	26.317	Indian Ocean	0.792697	0.531088	0.533797	0.52846	0.7491	0.717268	0.175939	0.215696	0.119387	0.197484	0.346819	0.105713	0.127781	0.0241762	0.219443	0.298223	0.0346682	0.124869	0.113343	0.0420796	0.0580378	0.0808708	0.0409912	0.0413167	0.26027	0.0662511	0.231252	0.0371341	0.0844469	0.0244013	0.0614106	0.0803521	3.14193	ERR599018	0.472337
ERR599119	Surface	-8.895	-142.623	North Pacific Ocean	1.46715	0.275978	1.50158	1.17265	3.53052	1.3085	0.255394	0.176765	0.0657685	0.11397	0.0778671	0.0482577	0.0790206	0.0107391	0.218765	0.313429	0.0198726	0.137331	0.0792632	0.0200807	0.0310059	0.0552867	0.0153799	0.0224678	0.257549	0.0248447	0.413487	0.0186926	0.0363095	0.00678828	0.0256368	0.0479634	0.0784938	ERR599119	0.680986
FRAM18_4502_G	DCM	79.8306	-0.009995	Fram Strait	0.778656	0.191873	0.124154	0.210807	0.0434126	0.810146	0.0479784	2.74479	0.14591	0.0635243	0.03337	0.0255127	0.0565137	0.210083	0.21848	0.504851	0.0268166	0.388928	0.21687	0.0395358	4.50087	0.0686828	0.0312825	0.115558	5.43708	0.262723	0.0165644	0.0241518	0.0388903	0.0500203	0.0166013	0.057373	0.0324826	FRAM18_4502_G	0.181056
ERR599036	Surface	-9.1552	-140.528	South Pacific Ocean	1.30316	0.243327	1.2653	1.00267	2.86995	1.15293	0.108881	0.182218	0.0602093	0.0966769	0.0727309	0.0428603	0.0746954	0.00953755	0.217933	0.313344	0.0210677	0.137201	0.0769557	0.0192959	0.0296245	0.06041	0.0172293	0.0200367	0.255331	0.0248454	0.327949	0.0162849	0.0334542	0.00627848	0.0235484	0.0434349	0.0755273	ERR599036	0.623536
ERR598943	Surface	-5.254	-85.2248	South Pacific Ocean	1.32536	0.215662	1.48321	1.34991	2.46957	1.17883	0.127735	0.181978	0.180516	0.144808	0.0870912	0.0613229	0.086224	0.0181653	0.217337	0.293702	0.0469224	0.103996	0.118598	0.0377682	0.0634599	0.0858003	0.0404853	0.0394218	0.264825	0.0610643	0.145809	0.0444109	0.161173	0.0184732	0.043272	0.319642	0.118442	ERR598943	0.320012
ERR598990	DCM	-35.2528	26.317	Indian Ocean	0.781269	0.548512	0.553537	0.552617	0.735069	0.704968	0.175473	0.208072	0.118098	0.198294	0.349423	0.106806	0.135531	0.0231742	0.216645	0.292486	0.0335858	0.122752	0.109243	0.0410321	0.0569578	0.077842	0.038141	0.0399133	0.253643	0.0646163	0.233213	0.0356836	0.0846696	0.0224505	0.0636225	0.0774133	3.10939	ERR598990	0.465914
ERR599095	DCM	35.5571	-6.5586	North Atlantic Ocean	3.9416	1.90395	2.22738	4.01179	1.56664	3.59674	0.557732	0.222465	0.205425	0.600725	0.234298	0.147548	0.1627	0.0282829	0.215593	0.261761	0.0433087	0.105406	0.111489	0.0422676	0.0766202	0.076454	0.0449946	0.0481978	0.243591	0.0842447	0.251846	0.0621442	0.185289	0.0216632	0.0668344	0.17495	4.29992	ERR599095	0.381822
ERR599151	Surface	-9.1552	-140.528	South Pacific Ocean	1.28922	0.247967	1.26713	0.99867	2.88241	1.13992	0.112729	0.178675	0.0630213	0.101762	0.070486	0.0434828	0.0764944	0.00980178	0.214458	0.309981	0.0202734	0.135253	0.0764706	0.0189778	0.0297093	0.0564565	0.0170564	0.0212851	0.25087	0.0237707	0.325842	0.017409	0.0349316	0.00651386	0.0251987	0.0421757	0.0735144	ERR599151	0.617524
FRAM18_4514_C	DCM	80.8562	-0.142645	Fram Strait	0.556075	0.279287	0.0694342	0.130731	0.0257155	0.619585	0.0248605	2.80016	0.113819	0.0565387	0.019783	0.0175479	0.0373999	0.286253	0.213272	0.589294	0.0223402	0.520715	0.249755	0.0362666	6.20233	0.0680372	0.0258223	0.122267	7.47697	0.30365	0.0107137	0.0207177	0.0333452	0.0415759	0.0140753	0.0547616	0.0250887	FRAM18_4514_C	0.167575
ERR599110	DCM	-35.2528	26.317	Indian Ocean	0.743088	0.498939	0.516711	0.516024	0.687871	0.661505	0.171765	0.204967	0.117262	0.195651	0.344136	0.106222	0.127888	0.0229015	0.212275	0.288475	0.0328739	0.12218	0.109989	0.0386807	0.0554733	0.0785246	0.0379821	0.0392552	0.250201	0.0630204	0.225842	0.0356958	0.0819578	0.0221054	0.0597017	0.0771822	3.07392	ERR599110	0.459602
ERR599123	Surface	31.8366	-64.109	North Atlantic Ocean	0.738386	0.88689	0.506428	0.490216	0.746126	0.649181	0.245186	0.212058	0.12656	0.373107	0.905333	0.166117	0.128677	0.0151836	0.212081	0.292877	0.0212864	0.125905	0.089691	0.0279503	0.0464133	0.0603876	0.0274832	0.0282241	0.24854	0.0392894	0.130399	0.0240143	0.0585056	0.0100454	0.053587	0.0770542	0.260709	ERR599123	0.337582
ERR598978	Surface	-5.254	-85.2248	South Pacific Ocean	1.27112	0.216983	1.45034	1.32286	2.48334	1.15012	0.133685	0.177398	0.183727	0.147074	0.0908719	0.0273956	0.0890474	0.019136	0.210361	0.285299	0.0483695	0.103635	0.115802	0.0368416	0.0664886	0.0834208	0.0403717	0.041894	0.259849	0.0651191	0.15048	0.0458249	0.163289	0.0197759	0.0430266	0.319217	0.118367	ERR598978	0.317595
ERR318620	DCM	33.93	32.7322	Mediterranean	3.6048	0.275121	3.57282	1.60985	2.7202	2.83432	2.07296	0.176644	0.0870918	1.49487	0.39919	0.211783	0.0983971	0.0283908	0.210165	0.281606	0.0351142	0.10791	0.124069	0.058269	0.0743947	0.106236	0.356009	0.0584341	0.266161	0.0891445	1.17983	0.281677	1.70582	0.039632	2.77348	1.23323	4.42805	ERR318620	0.9676
ERR599162	Surface	7.416	79.3102	Laccadive Sea	0.704273	0.183418	0.45084	0.487522	0.47777	0.611263	0.13532	0.168327	0.0817471	0.123841	0.0818468	0.053727	0.0889314	0.0188601	0.203818	0.281489	0.0364453	0.117191	0.094959	0.0347057	0.051426	0.0758798	0.0327292	0.0392877	0.244595	0.0443973	0.237421	0.0728049	0.0667652	0.0154811	0.0358296	0.0595259	0.130323	ERR599162	0.507813
ERR598976	Surface	36.139	-28.9598	North Atlantic Ocean	1.34513	0.240307	0.769217	0.767647	0.667107	1.16572	1.04584	0.207275	0.161917	1.52519	0.488107	0.0130848	0.132137	0.0258499	0.203686	0.250987	0.0334671	0.0994125	0.114517	0.048662	0.101946	0.0870191	0.0428902	0.0587475	0.256259	0.0959777	0.274193	0.0715335	0.352417	0.0266583	0.0596316	0.406268	0.266525	ERR598976	0.330366
ERR599142	Surface	31.493	-159.061	North Pacific Ocean	0.784258	0.154994	0.676442	0.530431	1.68023	0.680647	0.173414	0.166635	0.0633755	0.241165	0.125528	0.0554221	0.0759962	0.0121339	0.201097	0.281279	0.0206404	0.123733	0.0799661	0.0262452	0.0364677	0.0615068	0.0274712	0.0270053	0.235746	0.0366098	1.25481	0.0381281	0.121699	0.0108227	0.160965	0.136338	0.112815	ERR599142	1.76304
ERR599136	Surface	25.5416	88.4044	Bay of Bengal	0.677282	0.533212	0.426697	0.432833	0.650689	0.586587	0.142554	0.184478	0.0851065	0.111876	0.0961525	0.0546559	0.132539	0.0132365	0.200735	0.283496	0.0200013	0.127062	0.0806768	0.0246795	0.0367543	0.0551728	0.0188231	0.0223383	0.23505	0.0310168	0.138426	0.022223	0.0365318	0.0078928	0.0249835	0.0670539	0.0844376	ERR599136	0.351385
ERR598997	Surface	2.0596	-84.553	North Pacific Ocean	0.0990888	0.0182176	0.0957501	0.0768443	0.16564	0.0852284	0.131635	0.177883	0.07927	0.121296	0.0855016	0.0673593	0.080421	0.0144895	0.194978	0.265582	0.0292418	0.0993859	0.102853	0.0386016	0.0520196	0.0812825	0.0367673	0.0414252	0.240427	0.0640721	0.258724	0.0575672	0.103444	0.020549	0.0484732	0.075268	0.15138	ERR598997	0.532011
ERR598989	Surface	14.2017	-116.634	North Pacific Ocean	0.889807	0.203284	0.887741	0.696477	1.65947	0.797524	0.154182	0.17535	0.0954558	0.137291	0.0963713	0.0135587	0.0996285	0.0175584	0.193476	0.261806	0.0318096	0.109394	0.0983739	0.0377819	0.0539882	0.0723584	0.0304108	0.0387375	0.23489	0.0633312	0.209087	0.0420301	0.0908972	0.0195934	0.0513848	0.0697451	0.127084	ERR598989	0.441999
ERR599093	Surface	-25.8126	-111.739	South Pacific Ocean	0.796409	0.156876	0.73077	0.560371	3.78315	0.68194	0.176299	0.17454	0.0635734	0.258671	0.104972	0.058526	0.0841008	0.0115007	0.192363	0.272126	0.0185541	0.114008	0.0800116	0.0261928	0.0385585	0.0528612	0.0275742	0.0244107	0.231319	0.0370186	0.914915	0.0279447	0.0594298	0.0112877	0.156006	0.444964	0.0913298	ERR599093	1.32222
ERR599073	DCM	35.7593	14.3453	Mediterranean	1.79339	0.202899	2.21751	0.944586	1.44194	1.42799	1.63848	0.18329	0.102154	1.23997	0.38754	0.212052	0.102784	0.023214	0.192204	0.251698	0.0294848	0.10468	0.10458	0.0464717	0.0712588	0.0817667	0.0497176	0.0452812	0.242756	0.0821731	0.583524	0.0647567	1.18555	0.0263967	1.15003	0.703958	3.48242	ERR599073	0.583505
ERR599120	Surface	-25.8126	-111.739	South Pacific Ocean	0.794287	0.151722	0.747874	0.539462	3.68795	0.707557	0.0498853	0.175737	0.0614178	0.255954	0.0993285	0.0563784	0.0778885	0.0101625	0.191675	0.270512	0.017701	0.115685	0.0767911	0.0238151	0.0366031	0.0525187	0.0262754	0.0216874	0.231131	0.0340265	0.921703	0.0292083	0.0574839	0.00978571	0.155043	0.440719	0.0917337	ERR599120	1.31026
ERR599030	Surface	6.3315	-102.948	North Pacific Ocean	0.625223	0.127712	0.474955	0.384344	1.09555	0.544357	0.116513	0.155946	0.0586494	0.10109	0.0656937	0.0477437	0.0682412	0.0114633	0.186888	0.264458	0.0199565	0.119427	0.0740783	0.023717	0.0340849	0.057098	0.0232234	0.0245279	0.22176	0.0311954	1.11429	0.023565	0.0473415	0.00893699	0.0275943	0.0599337	0.0869281	ERR599030	1.64443
ERR599106	Surface	34.835	34.8033	Mediterranean	0.543716	0.17488	0.273926	0.268931	0.429546	0.447673	0.0298973	0.152443	0.0433942	0.0779774	0.0929512	0.0364152	0.0509562	0.00964792	0.186621	0.27223	0.0141191	0.131268	0.0596373	0.0162207	0.0215866	0.0485202	0.0163696	0.0159908	0.215715	0.0206039	0.179922	0.102642	0.023641	0.00789264	0.0175261	0.0500734	0.0537514	ERR599106	0.428099
ERR598993	Surface	35.7392	14.3321	Mediterranean	1.81852	0.316592	2.33951	0.966675	1.55631	1.45679	1.79316	0.178983	0.11119	1.29701	0.369074	0.00965625	0.113007	0.0236726	0.183729	0.237659	0.0296852	0.103356	0.100982	0.0508984	0.0764392	0.0830326	0.0560556	0.0489648	0.231253	0.0871319	0.631304	0.0677907	1.26188	0.0287073	1.09028	0.790742	0.155457	ERR598993	0.602772
ERR599014	DCM	-1.8505	-84.6318	South Pacific Ocean	0.846623	0.618078	0.857559	0.684328	1.55657	0.769471	0.134587	0.181389	0.170678	0.150464	0.132777	0.38913	0.130267	0.0166855	0.182794	0.244957	0.0325842	0.0952052	0.0970197	0.0361642	0.059347	0.065388	0.0320233	0.0440184	0.223864	0.0629425	0.203034	0.0909572	0.112396	0.0176158	0.0461105	0.0695016	3.38592	ERR599014	0.417488
ERR599003	Surface	35.5571	-6.5586	North Atlantic Ocean	1.45762	0.223571	2.30291	1.0749	1.62215	1.20266	0.50941	0.145891	0.0723061	0.798673	0.246629	1.29692	0.0803679	0.0184329	0.181721	0.233489	0.023959	0.0952387	0.0862158	0.0321352	0.0472512	0.0976913	0.0492724	0.0329072	0.209341	0.0541246	0.899575	0.104444	0.411768	0.0164304	0.0841499	0.498272	0.100447	ERR599003	0.910506
ERR3589585	Mesopelagic	67.2688	0.3537	Norwegian Sea	0.623469	6.00725	0.20471	0.365487	0.0853508	0.640548	0.0592813	0.675469	0.0892299	0.060836	0.0474462	0.033039	0.0896809	0.0935546	0.181464	0.308331	0.0230326	0.173887	0.0789905	0.0179873	0.382267	0.0445154	0.0314562	0.0334365	0.497945	0.0758489	0.0153681	0.0133579	0.0291981	0.0117113	0.0154717	0.025519	0.0214833	ERR3589585	0.253431
ERR598962	DCM	-5.2476	-85.3343	South Pacific Ocean	2.13941	0.594343	1.61629	4.17758	2.13327	1.98586	0.121014	0.207762	0.657864	0.154468	0.0956581	0.0755636	0.112372	0.0165557	0.181395	0.237872	0.0502426	0.0927312	0.0974251	0.0355108	0.0656309	0.0662039	0.0308305	0.0359636	0.223979	0.064521	0.0938162	0	0.133883	0.0171145	0.0405071	0.219229	3.05066	ERR598962	0.231186
ERR598967	Surface	-29.6749	-101.214	South Pacific Ocean	0.768233	0.161586	0.754995	0.540784	4.57859	0.670773	0.192921	0.157657	0.0675424	0.258196	0.136238	0.0037013	0.0858682	0.0117612	0.179897	0.252632	0.0195487	0.1045	0.0841422	0.035463	0.046724	0.0591645	0.0349512	0.0298496	0.221951	0.0565465	1.26872	0.0384514	0.110938	0.0204198	0.480906	0.820221	0.110065	ERR598967	1.61154
ERR598972	DCM	-29.5123	37.8586	Indian Ocean	0.481846	0.333901	0.206544	0.188271	0.36365	0.41293	0.0592317	0.137307	0.0316363	0.0762092	0.116943	0.0299693	0.040634	0.00438861	0.177978	0.266526	0.00705627	0.132689	0.0462929	0.00906618	0.0135417	0.0411941	0.0146139	0.00793915	0.206228	0.0139002	0.093634	0.0202988	0.0190487	0.00357794	0.0118634	0.0199986	1.31381	ERR598972	0.295977
ERR599025	DCM	-29.5123	37.8586	Indian Ocean	0.469312	0.332375	0.20258	0.181595	0.365518	0.405431	0.0576197	0.137861	0.0319782	0.0744943	0.117065	0.0291593	0.0374951	0.00460514	0.17713	0.268398	0.00666634	0.13203	0.0464073	0.0089497	0.0128508	0.0410964	0.0133208	0.00837121	0.206481	0.0103353	0.0887748	0.0185083	0.0131013	0.00271924	0.00893254	0.0195492	1.2494	ERR599025	0.292287
ERR598996	DCM	35.7956	-37.0998	North Atlantic Ocean	0.839538	0.529238	0.569844	0.59068	0.691541	0.744038	0.671998	0.200202	0.158055	1.43819	0.765604	0.266017	0.115942	0.0187964	0.176959	0.225525	0.0229625	0.0928656	0.0902724	0.0357383	0.0682481	0.0658677	0.030498	0.0418612	0.212994	0.0710111	0.242762	0.104809	0.335948	0.018306	0.0456037	0.312151	6.6622	ERR598996	0.331091
ERR599043	Surface	39.3599	19.4084	Mediterranean	1.60594	0.238076	1.92336	1.11566	2.00477	1.3087	0.319329	0.137702	0.054794	0.239815	0.0664242	0.0466894	0.0616753	0.0233359	0.175873	0.250065	0.0238641	0.112628	0.0817129	0.0398679	0.0458244	0.416138	0.264701	0.0411699	0.212531	0.0365789	0.0852448	0.305384	0.129532	0.0208118	0.696435	0.207864	0.0605586	ERR599043	0.237021
ERR598992	Surface	-8.9721	-139.274	South Pacific Ocean	0.788255	0.161158	0.717699	0.560462	1.67605	0.717028	0.0917914	0.146434	0.053113	0.0809607	0.0565	0.0906433	0.0614926	0.00832854	0.17572	0.254381	0.0171427	0.106665	0.0701017	0.0180976	0.025878	0.0498643	0.0150112	0.0198024	0.206453	0.0290704	0.502498	0.0214571	0.0457507	0.00736686	0.0273785	0.0348871	0.0667425	ERR598992	0.818119
ERR599007	DCM	-5.2476	-85.3343	South Pacific Ocean	1.93515	0.563948	1.47047	4.13134	2.00207	1.85167	0.13096	0.19835	0.664256	0.156348	0.100957	0.078184	0.119838	0.0167185	0.175058	0.227032	0.0508301	0.0914015	0.0966928	0.0358821	0.0696886	0.0641769	0.0316696	0.0393646	0.215138	0.0680335	0.0968408	0.0497216	0.145342	0.0179098	0.0440559	0.223322	3.0265	ERR599007	0.23028
ERR599173	Surface	-34.8986	18.03	South Atlantic Ocean	5.58821	0.640153	1.71627	2.49884	1.83062	4.56853	0.502585	0.259047	0.530014	0.415344	0.207468	0.112272	0.124349	0.0186051	0.173934	0.22776	0.0588132	0.0945657	0.0922036	0.0387109	0.0814159	0.064928	0.0415025	0.0477759	0.223932	0.0650409	0.102001	0.0416775	0.154605	0.0157478	0.0346393	0.179767	0.208536	ERR599173	0.277185
ERR598955	Surface	35.5571	-6.5586	North Atlantic Ocean	1.39147	0.223927	2.38175	1.01223	1.65775	1.18593	0.481049	0.143217	0.0751344	0.822575	0.239453	0.00617175	0.079935	0.0200026	0.173835	0.222532	0.023989	0.0939826	0.0813922	0.0325382	0.0495802	0.0944345	0.052016	0.0323929	0.199102	0.0550794	0.93546	0.107747	0.406083	0.0186183	0.0802591	0.511779	0.100855	ERR598955	0.93788
ERR598963	Surface	34.0491	-49.8315	North Atlantic Ocean	0.0666899	0.0792567	0.0482331	0.0483362	0.0619342	0.0592455	0.193508	0.216133	0.183655	0.35587	0.495446	0.136772	0.132496	0.0173457	0.173305	0.230527	0.025658	0.0961304	0.0845179	0.0309656	0.0491471	0.0554096	0.0331275	0.0310998	0.204215	0.0566085	0.0930308	0.0221458	0.0841319	0.0143514	0.0403135	0.0662022	0.149172	ERR598963	0.25197
ERR599065	DCM	2.0663	-84.5304	North Pacific Ocean	0.930055	0.185448	0.981674	0.74503	1.79954	0.821245	0.110097	0.149876	0.0757125	0.112468	0.0761506	0.131909	0.0707872	0.012729	0.170944	0.238244	0.0226453	0.0941234	0.0814896	0.0267014	0.0393691	0.0590224	0.0242043	0.0293634	0.206226	0.0440048	0.129041	0.0546336	0.0760841	0.013145	0.0352063	0.0577114	2.94559	ERR599065	0.344422
ERR599066	Surface	-8.895	-142.623	North Pacific Ocean	1.13074	0.215914	1.14786	0.895202	2.71805	1.00312	0.0952618	0.139592	0.0518242	0.0929975	0.0607474	0.0372279	0.0611779	0.00842201	0.170633	0.242748	0.0160826	0.107886	0.0606095	0.0159114	0.0240346	0.0429607	0.0115525	0.017464	0.199576	0.0237736	0.330887	0.0143268	0.0356064	0.00679406	0.0250699	0.0371956	0.062994	ERR599066	0.533869
ERR599088	Surface	-29.5023	37.9965	Indian Ocean	0.58845	0.58717	0.381497	0.380556	0.664647	0.52222	0.0585156	0.16112	0.0804852	0.188706	0.322809	0.0770422	0.0883596	0.0112055	0.168617	0.235362	0.0171267	0.110644	0.0609947	0.0214356	0.0323976	0.046443	0.0176323	0.0206395	0.1979	0.0305301	0.169397	0.0268488	0.0336479	0.00696111	0.0220608	0.0445554	0.0914067	ERR599088	0.358993
ERR599150	Surface	-29.5023	37.9965	Indian Ocean	0.545877	0.498789	0.331331	0.33091	0.571479	0.469597	0.129564	0.153683	0.0659777	0.166513	0.302733	0.0710738	0.0775544	0.00928734	0.168544	0.239445	0.0140867	0.111844	0.0594326	0.017007	0.0277637	0.0446357	0.0153723	0.0169668	0.196836	0.0233899	0.153841	0.0220578	0.0291188	0.00624312	0.0201102	0.0407928	0.0833758	ERR599150	0.342157
ERR598952	DCM	2.0663	-84.5304	North Pacific Ocean	0.977446	0.170058	1.05728	0.794929	1.98054	0.868898	0.103917	0.146828	0.070336	0.104688	0.0668808	0.128481	0.0660558	0.0110683	0.16797	0.234813	0.0220935	0.0914912	0.0805672	0.0252146	0.0337406	0.0574676	0.0229029	0.0265647	0.20123	0.0421944	0.12585	0.0535706	0.0719907	0.0135969	0.0329982	0.0563139	2.88286	ERR598952	0.343117
ERR598942	DCM	35.4118	-127.712	North Pacific Ocean	6.01216	0.288619	1.47036	5.58729	0.586623	5.26072	0.201295	0.2195	0.936275	0.267862	0.134355	0.0932221	0.107578	0.0261401	0.167325	0.216758	0.062695	0.0918144	0.125849	0.0726232	0.144001	0.100338	0.0829903	0.0988205	0.262856	0.135721	0.0784404	0.0896519	0.303246	0.0471333	0.0570943	1.03772	3.23293	ERR598942	0.21412
ERR3589563	Mesopelagic	61.5128	-55.9886	Labrador Sea	7.60725	0.37867	1.26358	2.61606	0.0941759	8.69233	0.0654108	0.881604	0.155872	0.0808663	0.0536548	0.0363455	0.0715662	0.0644365	0.167214	0.291964	0.0206658	0.159334	0.138202	0.0328101	1.71133	0.0518325	0.0291889	0.0921464	1.7859	0.300249	0.0244851	0.0197271	0.0470284	0.0289603	0.0202766	0.0533615	0.0391886	ERR3589563	0.495529
ERR599108	DCM	2.0663	-84.5304	North Pacific Ocean	1.00428	0.184746	1.05115	0.8352	1.84349	0.871809	0.108096	0.144462	0.0754574	0.109823	0.0740687	0.133873	0.0705998	0.011651	0.165881	0.228265	0.0220276	0.0904769	0.0796548	0.0264542	0.0394715	0.057474	0.0241395	0.0293404	0.201035	0.0434468	0.127247	0.0552801	0.0771501	0.0142906	0.0349996	0.0570557	3.00231	ERR599108	0.340733
ERR599069	Surface	-9.1552	-140.528	South Pacific Ocean	0.985751	0.188168	0.966033	0.759326	2.23471	0.871621	0.0884793	0.138404	0.050186	0.0770495	0.0559897	0.0346407	0.0585224	0.00788394	0.16575	0.237619	0.016782	0.104586	0.0604224	0.0153321	0.0230041	0.045398	0.0134936	0.0171362	0.192159	0.0249217	0.260532	0.0127533	0.0359648	0.00673279	0.0246915	0.0342621	0.0594228	ERR599069	0.482837
ERR599113	DCM	-12.9226	-96.0932	South Pacific Ocean	0.807846	2.14106	0.743463	0.583002	1.15192	0.731549	0.0983817	0.163307	0.126042	0.135101	0.0870546	0.206812	0.0854181	0.00892973	0.165069	0.237585	0.0147484	0.10038	0.0657989	0.0188154	0.0347254	0.0486172	0.0151221	0.02159	0.203365	0.0342837	0.063205	0.103624	0.0896873	0.00943199	0.0232673	0.104874	7.04674	ERR599113	0.224409
ERR599080	Surface	-9.1552	-140.528	South Pacific Ocean	0.982002	0.192777	0.960925	0.767838	2.21985	0.873356	0.0877626	0.137811	0.0487742	0.0758997	0.0547017	0.0348229	0.057693	0.00780243	0.165003	0.234922	0.0157914	0.104193	0.058112	0.0162426	0.0244193	0.0456225	0.013775	0.0163932	0.191848	0.0251887	0.253643	0.0129885	0.0356589	0.00595598	0.0235224	0.0348241	0.0593015	ERR599080	0.477054
ERR599045	Surface	0.0033	71.6428	Arabian Sea	0.590374	0.111469	0.41044	0.341412	0.98669	0.512256	0.0983514	0.138491	0.0416947	0.079845	0.0441337	0.030378	0.0472708	0.00633993	0.164947	0.238429	0.011153	0.115333	0.0495483	0.013902	0.0220144	0.0429406	0.0107595	0.0126563	0.194357	0.0193489	0.63027	0.0213729	0.024662	0.00532221	0.0155414	0.0340471	0.045284	ERR599045	0.997902
ERR3589570	Mesopelagic	78.1432	115.809	Arctic	0.875923	4.72621	0.252896	0.43869	0.117087	0.898347	0.0813241	1.05413	0.124259	0.0655193	0.0591769	0.0433488	0.1035	0.0586477	0.163646	0.264455	0.023602	0.151599	0.0939359	0.0264125	0.680921	0.0461262	0.0286651	0.0539391	0.915167	0.0946643	0.0214707	0.0162498	0.0359324	0.0197177	0.0210799	0.0362512	0.0279469	ERR3589570	0.266338
ERR315860	DCM	42.1659	17.7285	Mediterranean	2.34605	0.14977	1.23918	0.953082	0.668736	1.84946	0.392605	0.118783	0.0490255	0.559881	0.106284	0.0604914	0.0464625	0.0152729	0.163635	0.236835	0.0272151	0.105634	0.0718136	0.0258847	0.0375371	0.185135	0.160249	0.0286418	0.201002	0.0421217	0.108171	0.124871	0.163694	0.0149305	0.384777	0.183309	3.00736	ERR315860	0.207039
ERR315859	DCM	42.1659	17.7285	Mediterranean	2.37988	0.150202	1.26766	0.9715	0.671947	1.87223	0.396683	0.123381	0.0494511	0.559882	0.108685	0.061026	0.0476297	0.0155153	0.163573	0.234925	0.0278228	0.104604	0.0716922	0.0265238	0.0382395	0.188842	0.163351	0.0290204	0.203157	0.0436781	0.104431	0.129101	0.164785	0.015518	0.382168	0.190548	3.05029	ERR315859	0.209716
ERR599023	DCM	-29.5123	37.8586	Indian Ocean	0.41136	0.282071	0.17574	0.154141	0.303077	0.348188	0.0460681	0.124302	0.0229974	0.0624427	0.0996495	0.0239537	0.0308503	0.00358098	0.163525	0.245649	0.00492	0.120628	0.0405385	0.0062337	0.00975882	0.0353545	0.0116939	0.00624705	0.190011	0.0109048	0.0787953	0.0167965	0.014042	0.00245681	0.0114818	0.0157674	1.08524	ERR599023	0.262012
ERR599081	DCM	-12.9226	-96.0932	South Pacific Ocean	0.740699	2.06994	0.683766	0.54238	1.094	0.669249	0.103469	0.159593	0.127824	0.131988	0.0874883	0.203438	0.0868504	0.00893795	0.162184	0.230023	0.0159957	0.0994775	0.0657287	0.0195158	0.035717	0.0478993	0.0159924	0.0239727	0.198475	0.0361689	0.0664013	0.100838	0.0954354	0.00955472	0.0238244	0.107932	6.88221	ERR599081	0.22074
ERR3589593	Mesopelagic	76.0157	1.4071	Fram Strait	1.38592	1.45125	0.283455	0.527427	0.0848475	1.49544	0.0589317	1.73474	0.157722	0.0895893	0.0524436	0.0384402	0.0805703	0.0408883	0.160317	0.256408	0.0199116	0.124682	0.0933054	0.0250932	0.612119	0.0450391	0.0347936	0.0540162	0.772209	0.138284	0.0172381	0.0159462	0.0300776	0.0210089	0.0189958	0.0345773	0.0247026	ERR3589593	0.256946
ERR599160	Surface	-8.8951	-140.317	South Pacific Ocean	0.512842	0.107192	0.399511	0.328262	0.948795	0.467151	0.0742385	0.13012	0.040472	0.063622	0.0443369	0.0245269	0.0490977	0.0108877	0.160313	0.226928	0.0665782	0.092349	0.0642969	0.0142883	0.0188332	0.044314	0.0227122	0.0150332	0.181269	0.0175265	0.199202	0.0284163	0.0220623	0.00421651	0.0158152	0.0292868	0.0485903	ERR599160	0.408219
ERR599134	Surface	22.1283	38.1967	Red Sea	0.534167	0.139245	0.248359	0.302616	0.274197	0.445289	0.0912438	0.128256	0.0441075	0.0707077	0.0479977	0.0283762	0.0515832	0.00761842	0.158436	0.231978	0.0106024	0.104048	0.0511504	0.0135406	0.0230577	0.0376148	0.013845	0.0154963	0.188894	0.0191153	0.176832	0.0287872	0.0240096	0.00538097	0.0158917	0.0497418	0.0554599	ERR599134	0.442679
ERR599024	Surface	-21.1556	-104.822	South Pacific Ocean	0.657576	0.120583	0.652212	0.472774	2.13078	0.584324	0.173723	0.135491	0.0562533	0.279196	0.250037	0.0150262	0.0619432	0.00995585	0.157375	0.220948	0.0175797	0.0897149	0.0741822	0.030863	0.037894	0.0543455	0.0295732	0.0254579	0.191352	0.0473454	1.82578	0.0310216	0.202855	0.0156337	0.370549	0.715604	0.113	ERR599024	2.16963
ERR599049	Surface	22.1283	38.1967	Red Sea	0.541609	0.155898	0.276673	0.332031	0.295197	0.444566	0.104311	0.1268	0.0493939	0.0794945	0.0535539	0.0325809	0.0536101	0.00807464	0.157206	0.227417	0.0135334	0.102676	0.0533664	0.0155169	0.0252904	0.0391368	0.0150207	0.0179678	0.186895	0.0219265	0.182684	0.0315986	0.0273522	0.00559375	0.016628	0.0527694	0.0598165	ERR599049	0.43431
ERR599054	Surface	0.0033	71.6428	Arabian Sea	0.557653	0.11494	0.395698	0.340898	0.942831	0.473964	0.100279	0.131509	0.0440633	0.0857094	0.0470566	0.03326	0.0505528	0.0072047	0.156801	0.226509	0.0117812	0.110811	0.0495593	0.0144798	0.021971	0.0390288	0.0123475	0.0138432	0.182595	0.0201425	0.610014	0.0224476	0.0260439	0.00540846	0.015822	0.0372839	0.0480221	ERR599054	0.9806
ERR599138	Surface	-9.4112	66.3281	Arabian Sea	0.5733	0.122186	0.449076	0.36474	1.16883	0.495359	0.12226	0.129087	0.048307	0.0942136	0.0515986	0.0361004	0.0535111	0.00848778	0.152897	0.218172	0.0144973	0.104464	0.0540997	0.0178413	0.0256934	0.0414713	0.0130403	0.0177837	0.180172	0.0247636	0.730392	0.0180131	0.0345106	0.00723844	0.0199987	0.0442942	0.0695044	ERR599138	1.13744
ERR598986	DCM	36.2108	-28.7989	North Atlantic Ocean	1.63591	0.34214	0.780629	0.92406	0.687493	1.38453	0.596723	0.155333	0.127336	0.970602	0.30989	0.169848	0.0979672	0.0173793	0.152719	0.191987	0.0213527	0.081269	0.0810981	0.0334052	0.072944	0.0614385	0.0346873	0.0419353	0.192903	0.0723286	0.15732	0.0363555	0.239796	0.0186159	0.039707	0.220743	5.28261	ERR598986	0.23791
ERR599100	DCM	25.7109	-88.4916	North Pacific Ocean	0.554194	0.42291	0.371805	0.383967	0.573372	0.48721	0.10932	0.135709	0.0611632	0.0761969	0.0672184	0.0383038	0.101597	0.0110595	0.151896	0.214638	0.0141867	0.0909323	0.0637997	0.0169853	0.0251268	0.0402295	0.0153958	0.0164462	0.175103	0.0288251	0.13211	0.0189607	0.0319815	0.00724601	0.0230799	0.0482274	1.39838	ERR599100	0.302537
ERR599032	DCM	0.0328	-153.705	North Pacific Ocean	0.670397	0.158696	0.6317	0.495284	1.52582	0.610532	0.0765551	0.127909	0.0437522	0.0652877	0.049143	0.0323173	0.0531543	0.00807782	0.151369	0.216782	0.0133587	0.087594	0.0634253	0.0156444	0.0222596	0.0426488	0.0140683	0.0175202	0.176738	0.0253028	0.551131	0.0404093	0.0401026	0.0065654	0.0218271	0.0328891	1.72707	ERR599032	0.88667
ERR598951	Surface	39.3599	19.4084	Mediterranean	1.30426	0.190637	1.49866	0.965214	1.57909	1.06195	0.264209	0.111971	0.0422798	0.189675	0.0508166	0.138074	0.0475501	0.0177065	0.144997	0.207436	0.0183923	0.0907409	0.0640289	0.0312758	0.0334111	0.334107	0.213775	0.029842	0.1748	0.0374431	0.0659692	0.245683	0.123741	0.0217191	0.688392	0.162184	0.0464496	ERR598951	0.189731
ERR598969	Surface	34.835	34.8033	Mediterranean	0.0423981	0.0124594	0.0205169	0.0189737	0.0327225	0.0354929	0.058027	0.118642	0.0319884	0.0562747	0.0679551	0.0270935	0.03873	0.00734009	0.144928	0.211572	0.0120511	0.101235	0.0491319	0.0120939	0.0164758	0.0385883	0.0131683	0.0126647	0.169428	0.0417308	0.133987	0.0740228	0.153778	0.0199382	0.702712	0.0394742	0.0419744	ERR598969	0.330175
ERR599146	Surface	-35.2087	26.2932	Indian Ocean	0.663544	0.588855	0.490172	0.495985	0.791807	0.570735	0.12924	0.133587	0.0671242	0.188947	0.36782	0.0753222	0.0701189	0.00713198	0.143821	0.204355	0.010889	0.0918921	0.048403	0.01386	0.0235136	0.0345554	0.0160703	0.0147049	0.166087	0.0199132	0.152317	0.0133686	0.0278137	0.00470148	0.0181604	0.0351512	0.0876671	ERR599146	0.31686
ERR599058	Surface	-17.0283	42.7449	Indian Ocean	0.506045	0.175019	0.335748	0.32317	0.586598	0.435508	0.098204	0.121701	0.051123	0.079532	0.0567252	0.0360301	0.0624481	0.0087695	0.143784	0.202277	0.0150378	0.0925502	0.0551662	0.0176036	0.0263208	0.0412063	0.0160325	0.0183528	0.170011	0.030765	0.529485	0.0274632	0.0417404	0.00962985	0.0247672	0.0456371	0.0609051	ERR599058	0.845799
ERR598961	DCM	-16.9687	-100.732	South Pacific Ocean	0.653853	2.56117	0.53171	0.465586	0.776653	0.592406	0.0920375	0.148862	0.0968301	0.107641	0.0747614	0.137318	0.0933598	0.00824267	0.143743	0.201607	0.0154958	0.0897297	0.0565588	0.0181942	0.030764	0.0422507	0.0150814	0.0216947	0.175859	0.0326634	0.0844696	0.0145846	0.0670759	0.00873639	0.0247407	0.0618062	8.64311	ERR598961	0.2143
ERR599158	Surface	19.0342	64.5162	Arabian Sea	0.838758	0.187232	0.707678	0.653163	1.02409	0.726322	0.105668	0.127035	0.0596153	0.101973	0.095763	0.0400264	0.0642887	0.00982372	0.143637	0.199207	0.0193476	0.0920358	0.0652152	0.0278173	0.0441728	0.0554291	0.024029	0.0287003	0.184429	0.0332647	0.126512	0.070696	0.0553587	0.0103916	0.025103	0.0504503	0.145613	ERR599158	0.312986
ERR599102	Surface	19.0342	64.5162	Arabian Sea	0.836075	0.204495	0.701004	0.674057	1.00621	0.714317	0.0552817	0.128178	0.0634109	0.108657	0.0998822	0.0446646	0.0659024	0.0118113	0.142211	0.195173	0.0219941	0.0906113	0.0675638	0.0290946	0.0481645	0.0531123	0.0245234	0.0305213	0.182788	0.0356782	0.134247	0.067215	0.0578898	0.0120116	0.0274782	0.0501142	0.15234	ERR599102	0.313266
ERR598982	DCM	-34.8477	18.1136	South Atlantic Ocean	4.27346	0.608852	1.43067	1.99692	1.58699	3.55223	0.37257	0.215176	0.446727	0.342067	0.170545	0.0927104	0.0976019	0.0139759	0.142144	0.186788	0.0414819	0.0788241	0.0751059	0.031582	0.0648344	0.0512793	0.031309	0.0359975	0.184362	0.0688375	0.0782272	0.0294535	0.154048	0.015765	0.0347039	0.145113	4.18634	ERR598982	0.220464
ERR599139	Surface	-17.2387	53.9775	Indian Ocean	0.580724	0.105251	0.463561	0.370083	1.15889	0.492897	0.0869583	0.112324	0.0348889	0.0786015	0.0490613	0.029848	0.0390394	0.00579774	0.140937	0.20432	0.0111826	0.100042	0.0419945	0.0125407	0.0181672	0.0334146	0.0093639	0.012355	0.164212	0.0174462	0.43556	0.0212727	0.0249819	0.00442948	0.0144699	0.0416884	0.0640283	ERR599139	0.696933
ERR599098	Surface	-17.2387	53.9775	Indian Ocean	0.614919	0.0975173	0.506624	0.377483	1.24021	0.526586	0.443015	0.115798	0.0362028	0.0766983	0.0475699	0.0295646	0.0367089	0.00512867	0.140924	0.209557	0.0116174	0.100459	0.0414098	0.0113916	0.0174285	0.0344344	0.00883611	0.0126894	0.167059	0.0179583	0.454036	0.0190684	0.0251862	0.00463556	0.0150024	0.0398924	0.0606974	ERR599098	0.707167
ERR599107	DCM	-34.8477	18.1136	South Atlantic Ocean	4.23859	0.607965	1.44093	1.99121	1.58248	3.52048	0.380199	0.216834	0.447394	0.353512	0.170645	0.0940309	0.10457	0.014843	0.140596	0.18667	0.0412031	0.07833	0.0744135	0.0310814	0.0636719	0.0507675	0.0315473	0.0380654	0.181421	0.0667295	0.0785773	0.0294752	0.155037	0.0157478	0.0359325	0.144068	4.08665	ERR599107	0.216463
ERR599143	Surface	20.8151	63.5046	Arabian Sea	0.790199	0.185796	0.67612	0.618748	0.978811	0.666363	0.115236	0.124926	0.0549099	0.0892809	0.0782849	0.0378737	0.0586262	0.00852208	0.139893	0.196574	0.0172945	0.0917991	0.0602022	0.0265136	0.0445291	0.0504927	0.021723	0.0298365	0.179061	0.0339438	0.112672	0.0495476	0.05299	0.0096619	0.0240872	0.0447013	0.14124	ERR599143	0.30923
ERR598954	Surface	-23.24	-129.485	South Pacific Ocean	0.463858	0.162796	0.355868	0.289786	0.969464	0.403145	0.123589	0.124586	0.0525819	0.132589	0.192343	0.0174264	0.0679318	0.0099109	0.139083	0.196052	0.0160376	0.0866211	0.0605057	0.0250422	0.0324686	0.046335	0.0257409	0.0224963	0.16984	0.0396225	0.691839	0.0326293	0.158999	0.0138101	0.32375	0.331107	0.0997755	ERR598954	0.988489
ERR599141	Surface	6.0124	73.8985	Arabian Sea	0.521811	0.144336	0.347488	0.310702	0.679544	0.450483	0.0911041	0.112751	0.0339279	0.0889704	0.0415449	0.0247326	0.0420286	0.00600057	0.137896	0.20259	0.00994111	0.0933989	0.0432808	0.0109891	0.0166341	0.0340819	0.00968479	0.011716	0.161912	0.0157604	0.350097	0.0576553	0.0184333	0.00462365	0.0135205	0.0275833	0.0418589	ERR599141	0.561458
ERR599171	Surface	-31.0263	4.6977	South Atlantic Ocean	0.593678	0.523424	0.34002	0.319459	0.470131	0.504312	0.110501	0.143691	0.127036	0.439788	0.161297	0.0922165	0.0695186	0.00927967	0.136218	0.1884	0.0131932	0.0867121	0.0462291	0.0143859	0.026616	0.0342031	0.0243559	0.0160487	0.158524	0.0230149	0.0461895	0.0373378	0.0409575	0.00552279	0.0171125	0.0513208	0.0686719	ERR599171	0.183794
ERR599057	Surface	-15.331	43.2908	Indian Ocean	0.498602	0.152017	0.358499	0.320389	0.675856	0.428039	0.102275	0.120572	0.0523968	0.0831512	0.0671904	0.0394493	0.05911	0.0090443	0.134162	0.189436	0.0160224	0.0891857	0.0539307	0.0189742	0.0274951	0.0437431	0.0186244	0.0196221	0.160373	0.0335221	0.564085	0.0260303	0.0455316	0.0102763	0.026408	0.0493051	0.06643	ERR599057	0.875433
ERR3589584	Mesopelagic	54.6568	-16.5728	North Atlantic Ocean	4.19788	1.18127	0.711303	1.43771	0.0876977	3.68397	0.0609113	0.154592	0.173161	0.0907333	0.0493737	0.0315414	0.0631641	0.0081417	0.133724	0.194214	0.00992488	0.0884107	0.0472594	0.0125301	0.0250384	0.034672	0.0162106	0.0234063	0.157039	0.0220432	0.0209964	0.0079287	0.0285559	0.00658975	0.0135245	0.031964	0.057911	ERR3589584	0.374854
ERR598973	Surface	-34.8986	18.03	South Atlantic Ocean	4.58411	0.571608	1.51327	2.16999	1.61202	3.80179	0.440232	0.21726	0.447281	0.363702	0.176541	0.287448	0.113435	0.0165786	0.133143	0.166664	0.0511036	0.069949	0.079285	0.0359786	0.0727433	0.0530901	0.0359373	0.044144	0.173762	0.0748686	0.0884042	0.0383409	0.16962	0.0195774	0.0384907	0.15385	0.176897	ERR598973	0.2218
ERR599129	Surface	-31.0263	4.6977	South Atlantic Ocean	0.596341	0.529414	0.33943	0.313201	0.475267	0.504852	0.111016	0.142647	0.124528	0.432684	0.154829	0.0857448	0.0674509	0.00846699	0.132529	0.183959	0.0130731	0.0838147	0.0475542	0.0149811	0.0244687	0.0353144	0.0265756	0.0148855	0.154448	0.0241704	0.0486929	0.0367063	0.0404553	0.00595969	0.0161747	0.050449	0.0672072	ERR599129	0.17728
ERR599068	Surface	-34.8986	18.03	South Atlantic Ocean	4.5426	0.556156	1.46409	2.09129	1.55349	3.75284	0.42769	0.207692	0.450569	0.35029	0.167242	0.0956378	0.109561	0.0165779	0.131305	0.168216	0.0498188	0.0709381	0.0753437	0.0354386	0.0702636	0.0513902	0.0341647	0.0396187	0.172566	0.0759026	0.0860541	0.0344697	0.160036	0.0175922	0.0398044	0.147309	0.17022	ERR599068	0.217539
ERR598968	Surface	34.8341	-71.204	North Atlantic Ocean	0.462503	0.790226	0.290078	0.296065	0.384408	0.399447	0.110945	0.129232	0.0677323	0.130338	0.236035	0.0070791	0.0723997	0.00786796	0.130806	0.1838	0.0113618	0.0861181	0.047899	0.0150833	0.0253221	0.0343197	0.0155393	0.0153388	0.155363	0.0268121	0.0539563	0.0106811	0.0354524	0.00709157	0.021317	0.0345749	0.139114	ERR598968	0.200542
ERR599019	Surface	-9.4112	66.3281	Arabian Sea	0.0484962	0.00902588	0.0371061	0.0291958	0.0934265	0.0420504	0.0946001	0.111088	0.0384092	0.0687528	0.0396383	0.027905	0.0392624	0.00638683	0.129632	0.187647	0.010224	0.0888665	0.041398	0.0145308	0.0193777	0.0352968	0.0105296	0.0129574	0.153361	0.0240449	0.581118	0.0145282	0.031871	0.00621286	0.0210894	0.0342107	0.0554504	ERR599019	0.895448
ERR599042	DCM	-25.859	-111.699	South Pacific Ocean	0.40254	1.53846	0.21086	0.210222	0.212824	0.356354	0.260767	0.134734	0.0667162	0.0991062	0.103195	0.0444634	0.140082	0.00772665	0.128036	0.17769	0.0130025	0.0833993	0.0528273	0.0189433	0.0307063	0.0407932	0.0176978	0.0206874	0.160009	0.0352612	0.0915417	0.039031	0.0642802	0.00985356	0.0333461	0.0534686	9.41182	ERR599042	0.195572
ERR598983	Surface	39.2173	-72.0327	North Atlantic Ocean	3.06118	0.312294	0.764186	2.827	0.44429	3.17518	0.124967	0.166855	0.457915	0.0766322	0.0608196	0.0874186	0.0664124	0.0115395	0.126641	0.171716	0.0158565	0.0748339	0.0606302	0.0255298	0.0720764	0.0512559	0.0315365	0.0404775	0.179389	0.0633291	0.0356449	0.0228677	0.12533	0.0249378	0.0237415	0.109221	0.0989458	ERR598983	0.178528
ERR598970	Surface	-29.5023	37.9965	Indian Ocean	0.447064	0.448774	0.300658	0.28697	0.515497	0.392059	0.110022	0.122148	0.0624841	0.146533	0.253536	0.290109	0.067345	0.00863277	0.125692	0.175995	0.014483	0.0824578	0.0475371	0.0156595	0.025339	0.035058	0.0140399	0.0143533	0.149515	0.0252288	0.130333	0.019839	0.0346534	0.00702537	0.0224806	0.0338083	0.07054	ERR598970	0.270662
ERR599174	Surface	-31.0263	4.6977	South Atlantic Ocean	0.54861	0.471222	0.301563	0.278244	0.42801	0.389588	0.0925737	0.12548	0.107947	0.389318	0.137884	0.0748798	0.0558377	0.00678489	0.125376	0.177862	0.00960786	0.0818406	0.0406131	0.0108481	0.0198811	0.0288497	0.0216655	0.0120697	0.146256	0.0171885	0.0396652	0.0328905	0.0328739	0.00404382	0.0125217	0.0448095	0.0596465	ERR599174	0.168331
ERR599012	Surface	-22.3407	40.3444	Indian Ocean	0.439185	0.206891	0.298325	0.293083	0.569131	0.377456	0.0844432	0.104053	0.0410568	0.0701241	0.0500586	0.00533828	0.0489388	0.00691805	0.12357	0.175046	0.011512	0.0786539	0.0454026	0.0146105	0.0215896	0.0344285	0.0148019	0.0158557	0.146085	0.0256318	0.559714	0.0223886	0.0367024	0.00728279	0.0186786	0.043105	0.0643214	ERR599012	0.855234
ERR599079	DCM	-25.859	-111.699	South Pacific Ocean	0.396577	1.54502	0.217274	0.219918	0.218282	0.350046	0.267911	0.128438	0.0692559	0.104674	0.106017	0.0469567	0.143788	0.00884617	0.12282	0.16908	0.0144696	0.0790234	0.051836	0.019438	0.0317436	0.0395674	0.0160931	0.0215509	0.154541	0.0357418	0.091686	0.0370836	0.0667618	0.010594	0.0360187	0.0552633	9.50158	ERR599079	0.189493
ERR598974	DCM	20.8199	63.5138	Arabian Sea	0.759924	0.171461	0.659415	0.587422	1.00014	0.667331	0.0861679	0.102839	0.0460706	0.0693817	0.0600092	0.030033	0.0500583	0.00835992	0.122025	0.174297	0.0146585	0.0775066	0.050611	0.0206903	0.03241	0.0410104	0.0172715	0.0224056	0.152478	0.0307787	0.0788873	0.0501985	0.0471575	0.0100235	0.0237896	0.033714	2.31813	ERR598974	0.237418
ERR598957	DCM	-23.1569	-129.594	South Pacific Ocean	0.335065	0.944771	0.180067	0.171866	0.259949	0.292387	0.134704	0.10853	0.0442824	0.0914155	0.111739	0.0351548	0.195725	0.010853	0.120828	0.171972	0.0111608	0.0764523	0.0500672	0.0147783	0.0219132	0.0361804	0.0168004	0.0160093	0.145359	0.0255529	0.117522	0.0363815	0.0642265	0.00800483	0.0965039	0.0673219	6.31463	ERR598957	0.235444
ERR599086	Mesopelagic	-16.9727	-100.663	South Pacific Ocean	0.295636	2.69381	0.0842319	0.110223	0.0393784	0.244489	0.0273507	0.112611	0.0215269	0.0172774	0.0269959	0.0153223	0.0407685	0.00705865	0.118653	0.177125	0.00629945	0.0835287	0.0360978	0.007999	0.0127609	0.0343821	0.0218269	0.00803567	0.133369	0.0135175	0.01291	0.0253976	0.0126029	0.00312251	0.00713047	0.010662	0.0101571	ERR599086	0.254575
ERR315862	Surface	33.9203	32.8411	Mediterranean	2.63943	0.357632	5.15493	1.9462	5.35367	2.08189	1.427	0.120753	0.0891435	0.864708	0.204081	0.0138391	0.0980219	0.0351425	0.117814	0.133691	0.0399927	0.0674016	0.0946194	0.0708582	0.0839478	0.511774	0.754646	0.0780514	0.159965	0.0275727	1.44313	0.441309	0.401294	0.0166308	2.50404	0.893937	0.121057	ERR315862	0.970564
ERR599137	DCM	-8.7006	-17.9915	South Atlantic Ocean	0.372962	1.94874	0.198009	0.212853	0.247627	0.34378	0.0741781	0.11752	0.0649353	0.071494	0.0754139	0.0321274	0.0691419	0.00527712	0.11761	0.169346	0.00736394	0.0758471	0.0382066	0.00944553	0.0176038	0.0261483	0.00864071	0.0108261	0.137971	0.0189791	0.0649313	0.0353342	0.0253798	0.00454902	0.0172606	0.0372668	1.39765	ERR599137	0.181847
ERR599026	DCM	-17.5656	42.1988	Indian Ocean	0.445121	0.294453	0.300375	0.301421	0.500606	0.380983	0.0838523	0.100737	0.0424813	0.0790852	0.0592326	0.0311479	0.0508293	0.00628587	0.11761	0.16621	0.0124769	0.0777958	0.0429508	0.0141751	0.0229152	0.0329822	0.0125536	0.0158901	0.140778	0.0260851	0.335802	0.0354951	0.037861	0.00715671	0.0205117	0.0556768	1.74196	ERR599026	0.515676
ERR599133	DCM	-8.7006	-17.9915	South Atlantic Ocean	0.365411	1.89429	0.196154	0.211002	0.239511	0.330778	0.0757749	0.117838	0.0657974	0.0734245	0.0777319	0.032537	0.0715553	0.00599647	0.116347	0.166775	0.00834286	0.0745853	0.0403253	0.0106524	0.0173186	0.0263943	0.00925004	0.011293	0.138056	0.019624	0.0652175	0.035536	0.0254568	0.00447213	0.0181509	0.0371485	1.43461	ERR599133	0.180456
ERR599153	DCM	39.3757	19.4167	Mediterranean	2.48271	0.289619	1.13722	1.02965	0.530156	1.91512	0.265144	0.0949128	0.0369052	0.491149	0.120508	0.0657929	0.0357619	0.00809413	0.114033	0.165648	0.00797608	0.0796775	0.0444989	0.0148837	0.0253846	0.0376743	0.0262263	0.0155446	0.14295	0.0276277	0.061455	0.0291848	0.111045	0.00786801	0.517895	0.185145	1.5152	ERR599153	0.155858
ERR598966	Surface	20.8151	63.5046	Arabian Sea	0.656062	0.143107	0.553747	0.499543	0.800317	0.570573	0.0892625	0.097836	0.0423264	0.067511	0.0573256	0.544748	0.0452542	0.00741669	0.113515	0.159455	0.0142084	0.0738168	0.0470595	0.0204122	0.0342219	0.0393522	0.0165111	0.0231888	0.143988	0.0331324	0.0856275	0.0392853	0.0478995	0.00988652	0.023358	0.0337999	0.108407	ERR598966	0.243663
ERR599094	DCM	39.3757	19.4167	Mediterranean	2.50476	0.285097	1.09703	0.957046	0.505921	1.9237	0.259595	0.0972919	0.039006	0.49547	0.126363	0.0704119	0.0370613	0.00706384	0.113397	0.161791	0.00893557	0.0771482	0.0445694	0.0161001	0.0251489	0.0386745	0.0270123	0.0163974	0.138911	0.0280059	0.0635682	0.0301053	0.113582	0.00826712	0.51958	0.192834	1.59283	ERR599094	0.152267
ERR598948	DCM	-8.9632	-139.228	South Pacific Ocean	0.399853	0.564624	0.28259	0.230134	0.555635	0.339283	0.0482191	0.111134	0.0308475	0.0376212	0.0320423	0.0193531	0.15616	0.00437208	0.113307	0.16672	0.00594464	0.0810131	0.0310821	0.00840332	0.0144857	0.0254039	0.00922598	0.0112342	0.136196	0.0133699	0.0243063	0.0620565	0.0173366	0.00360492	0.0110479	0.0180234	1.01972	ERR598948	0.143942
ERR599016	DCM	-16.9675	53.9199	Indian Ocean	0.634904	0.987601	0.544011	0.455643	1.11379	0.553296	0.0717595	0.0964752	0.0383045	0.118319	0.159909	0.0393931	0.0509545	0.00426538	0.113214	0.164651	0.00758624	0.0744818	0.0326743	0.008649	0.0148118	0.0255292	0.00714191	0.00971905	0.133161	0.0160036	0.119824	0.0245597	0.0211554	0.00503612	0.0192515	0.0377436	3.09477	ERR599016	0.246101
ERR599072	Mesopelagic	-23.1719	-129.671	South Pacific Ocean	0.13862	0.266176	0.0228762	0.0211166	0.0164414	0.13775	0.0114195	0.067532	0.00740062	0.00683037	0.0140414	0.00438094	0.0133548	0.0201989	0.112138	0.162088	0.00950705	0.059025	0.0587412	0.0114514	0.0118373	0.0373586	0.0109701	0.0123963	0.118282	0.00873764	0.00623446	0.0222313	0.00752836	0.0059068	0.00757045	0.0091494	0.0100245	ERR599072	0.159788
ERR598991	Surface	18.4017	39.855	Red Sea	0.349901	0.0927025	0.158255	0.189953	0.160851	0.294056	0.0775646	0.0887248	0.0326923	0.06042	0.034803	0.0886245	0.039875	0.00624364	0.10922	0.158418	0.00941384	0.0731059	0.035745	0.0111191	0.0193389	0.02666	0.0127276	0.0126948	0.130552	0.0196876	0.105248	0.0268609	0.0239531	0.00551445	0.0150642	0.0359706	0.0476442	ERR598991	0.284869
ERR598979	Surface	-35.2087	26.2932	Indian Ocean	0.504434	0.450215	0.360545	0.34896	0.611803	0.445601	0.0914583	0.101032	0.048771	0.135389	0.27153	1.09645	0.0515888	0.00517892	0.108082	0.154074	0.00787419	0.0687512	0.0365772	0.0102369	0.0167928	0.0263175	0.0108343	0.0102996	0.126713	0.0184005	0.113661	0.00922276	0.0269129	0.00435662	0.0164773	0.0246385	0.0624163	ERR598979	0.240106
ERR598959	Surface	18.4017	39.855	Red Sea	0.324013	0.0856064	0.139353	0.164358	0.14592	0.275423	0.0678739	0.0872889	0.0295804	0.0550546	0.0325382	0.296839	0.0355222	0.00513096	0.107367	0.156244	0.00857178	0.0724017	0.0333989	0.009235	0.0166272	0.0260473	0.0124155	0.0117245	0.127204	0.0177859	0.0985022	0.0250741	0.0224101	0.00505967	0.0135405	0.033141	0.0460081	ERR598959	0.278839
ERR599002	DCM	-16.9675	53.9199	Indian Ocean	0.59031	0.940754	0.513671	0.445293	1.0827	0.51539	0.0747844	0.0909174	0.0381005	0.113761	0.159841	0.0405665	0.052892	0.0045509	0.105916	0.151439	0.00785806	0.0713132	0.0333466	0.00996307	0.0156316	0.0231827	0.00724987	0.00999734	0.124822	0.0171629	0.124026	0.0242029	0.0238294	0.00501678	0.0204544	0.0383364	3.02825	ERR599002	0.239074
ERR599041	Surface	23.4017	37.2183	Red Sea	0.34262	0.135495	0.169717	0.16778	0.277062	0.282313	0.0539065	0.0870685	0.0261954	0.0753793	0.0517234	0.0195742	0.0274627	0.0036009	0.105252	0.154171	0.00583081	0.076075	0.0291328	0.00697346	0.0111637	0.0240897	0.0119255	0.00726417	0.122174	0.0101242	0.148892	0.194005	0.0120963	0.00239781	0.00787042	0.023033	0.0451248	ERR599041	0.295581
ERR599011	Surface	14.5	70	Arabian Sea	0.469013	0.0956576	0.357266	0.30324	0.756173	0.402616	0.0760171	0.0877207	0.0329059	0.071375	0.0358217	0.0195081	0.0340859	0.00512268	0.104952	0.151135	0.00919587	0.0719166	0.0347318	0.0106308	0.0165081	0.0264433	0.00963512	0.0113657	0.124418	0.0174335	0.378311	0.0280198	0.0219068	0.00552737	0.0151027	0.0268973	0.0365707	ERR599011	0.594273
ERR599116	Surface	23.4017	37.2183	Red Sea	0.335224	0.133173	0.171468	0.166752	0.267627	0.277985	0.0191944	0.0851989	0.0240677	0.0717396	0.0556956	0.0198314	0.0272404	0.00364484	0.103839	0.152664	0.00578876	0.0766607	0.0285666	0.00681259	0.0111247	0.022728	0.0110863	0.00757247	0.121783	0.0105287	0.150866	0.194223	0.012031	0.00252211	0.00841789	0.0225125	0.0450125	ERR599116	0.289617
ERR599075	Surface	6.0124	73.8985	Arabian Sea	0.389712	0.0859711	0.271513	0.255275	0.53575	0.327038	0.0781689	0.0825014	0.0287745	0.0776583	0.0329338	0.0216792	0.0359723	0.0054094	0.100783	0.147276	0.0079348	0.0708956	0.0312581	0.00942529	0.0143656	0.0229428	0.00834136	0.00909664	0.11813	0.0163963	0.28941	0.0421973	0.0195108	0.00480826	0.0137062	0.0219947	0.0321054	ERR599075	0.475175
ERR599074	Surface	14.5	70	Arabian Sea	0.441748	0.102981	0.338831	0.303774	0.702716	0.375064	0.0786473	0.0843967	0.0329345	0.0764592	0.0379743	0.0254817	0.0360507	0.00549856	0.100725	0.142538	0.00820439	0.0685686	0.0344223	0.0106674	0.0163825	0.0258866	0.00981828	0.0111749	0.117395	0.0201176	0.360614	0.026527	0.0200136	0.00511636	0.0141225	0.0275495	0.038794	ERR599074	0.585744
ERR598995	DCM	31.4813	-159.088	North Pacific Ocean	0.423665	1.44314	0.181922	0.245947	0.117603	0.375959	0.0855176	0.123521	0.110747	0.0970717	0.0696214	0.0460684	0.097918	0.00894033	0.100171	0.134148	0.0156269	0.0564686	0.0466397	0.0157657	0.0298053	0.0292517	0.0195579	0.0175185	0.121891	0.025542	0.0467729	0.010227	0.0355373	0.00528314	0.0177876	0.0334917	1.59409	ERR598995	0.126
ERR599061	DCM	23.4217	37.2517	Red Sea	0.377198	0.622284	0.213695	0.198983	0.34923	0.314237	0.0429732	0.0843559	0.0226406	0.0379397	0.0492292	0.0164038	0.0375233	0.00376748	0.0998988	0.148564	0.00525416	0.0706059	0.0295209	0.00637629	0.00983469	0.0278187	0.00783876	0.00820054	0.11679	0.0104999	0.0531255	0.0374772	0.0145846	0.00314433	0.00920012	0.0257018	1.03811	ERR599061	0.183446
ERR599097	DCM	23.4217	37.2517	Red Sea	0.368937	0.600235	0.225238	0.218766	0.342661	0.308569	0.0456348	0.0857851	0.0251642	0.0408645	0.0490966	0.0182167	0.0384872	0.00389255	0.0990845	0.14728	0.00601774	0.0703892	0.0298755	0.00701827	0.0111561	0.0276313	0.00818467	0.00727011	0.116864	0.0129347	0.0563492	0.0375267	0.0153673	0.00389874	0.0104735	0.0265741	1.10943	ERR599097	0.179571
ERR599165	Surface	-20.3976	-3.2009	South Atlantic Ocean	0.278575	0.134999	0.17967	0.151442	0.316876	0.24109	0.0630118	0.0912312	0.0376922	0.117171	0.163358	0.0532452	0.0414177	0.0079632	0.0990771	0.137889	0.0102263	0.0616665	0.0388091	0.012983	0.0189134	0.027374	0.0322126	0.0117873	0.114007	0.0172924	0.0775568	0.0348145	0.0315119	0.00502631	0.0135162	0.0451895	0.122403	ERR599165	0.178574
ERR598984	Surface	-8.7788	-17.9098	South Atlantic Ocean	0.310724	0.0717993	0.219828	0.179978	0.45881	0.262788	0.0674814	0.0904057	0.026089	0.0662198	0.0433463	0.0203586	0.0335385	0.0055728	0.0988001	0.140422	0.0075313	0.0654126	0.0324828	0.00934474	0.0134615	0.0239702	0.0175263	0.00921416	0.114195	0.0114815	0.18122	0.0501469	0.0151403	0.00361712	0.0142583	0.0327748	0.0492603	ERR598984	0.334901
ERR599155	Surface	23.4017	37.2183	Red Sea	0.30731	0.12269	0.157292	0.153853	0.25281	0.257126	0.0486551	0.0792537	0.0239688	0.0697869	0.0525989	0.0168818	0.0247534	0.00304112	0.098381	0.144594	0.00488595	0.0720362	0.0277826	0.00500473	0.0101379	0.0219381	0.00912744	0.00641481	0.116622	0.00868293	0.14013	0.190049	0.0106794	0.00261203	0.00582834	0.0197257	0.0421594	ERR599155	0.284307
ERR599022	Surface	-30.1885	-43.2831	South Atlantic Ocean	0.313971	0.134209	0.20601	0.167291	0.377499	0.273268	0.145412	0.0949169	0.03828	0.315875	0.529166	0.134575	0.0318924	0.00458495	0.0977509	0.142433	0.00691656	0.0633631	0.0347016	0.00880178	0.0146842	0.0259852	0.0136728	0.0107274	0.116495	0.0189319	0.0789012	0.0375916	0.190652	0.00433096	0.0125062	0.101105	0.158797	ERR599022	0.162334
ERR599046	DCM	-30.1495	-43.2486	South Atlantic Ocean	0.428576	0.715338	0.319655	0.278639	0.515754	0.376726	0.184181	0.127135	0.0991717	0.343976	0.626334	0.110617	0.0579069	0.00500072	0.0973772	0.138303	0.00770623	0.0615032	0.0373732	0.0115673	0.0208156	0.0276262	0.0153624	0.0127439	0.11845	0.0217882	0.0547919	0.029993	0.150746	0.00624704	0.0177137	0.0916314	5.65448	ERR599046	0.150655
ERR599135	Surface	-20.3976	-3.2009	South Atlantic Ocean	0.273151	0.124213	0.169016	0.138363	0.298084	0.233941	0.0572857	0.0902352	0.0346441	0.109503	0.158461	0.0493949	0.0378967	0.00763392	0.0971411	0.135289	0.0100464	0.060263	0.0369997	0.0115745	0.0179392	0.0291961	0.0302747	0.0122509	0.110335	0.0154263	0.0758072	0.0326641	0.0299245	0.0051256	0.0132161	0.0429358	0.116919	ERR599135	0.174812
ERR598949	DCM	19.0108	64.532	Arabian Sea	0.573914	0.138463	0.425898	0.433431	0.548393	0.496645	0.0653167	0.0875713	0.0345771	0.0666186	0.0633241	0.0231428	0.0400735	0.0051714	0.0963067	0.137902	0.00862814	0.0654302	0.0306369	0.00998426	0.0177484	0.0226633	0.0100373	0.0120572	0.114211	0.016424	0.048801	0.0208844	0.022472	0.00452843	0.0148139	0.0261004	1.52839	ERR598949	0.179035
ERR599103	DCM	-31.0136	4.6932	South Atlantic Ocean	0.412919	0.390274	0.236258	0.224367	0.342144	0.354325	0.0781616	0.103088	0.0899815	0.322001	0.114009	0.0631685	0.048077	0.00652642	0.0960373	0.135175	0.00880424	0.0632731	0.0342906	0.0104339	0.0181294	0.0241162	0.0200268	0.0114639	0.114468	0.0201124	0.0336933	0.0409487	0.0367804	0.00415079	0.0135493	0.0336074	1.32473	ERR599103	0.1302
ERR599105	Surface	-8.7788	-17.9098	South Atlantic Ocean	0.301532	0.0697662	0.207787	0.171234	0.47495	0.25799	0.195289	0.0896039	0.0240874	0.0627962	0.0435459	0.0210516	0.0283662	0.00564417	0.0948462	0.137363	0.006427	0.0623901	0.0313876	0.00851099	0.0122554	0.0247917	0.0174861	0.0096792	0.110711	0.010606	0.185563	0.0470277	0.0153399	0.00223822	0.0126291	0.0330384	0.0478037	ERR599105	0.340786
ERR599056	DCM	-31.0136	4.6932	South Atlantic Ocean	0.410586	0.394515	0.241191	0.223493	0.34052	0.351137	0.0791006	0.103903	0.0927126	0.311346	0.111694	0.0623517	0.0512499	0.00613316	0.0940509	0.133283	0.00888022	0.0627612	0.0337132	0.0102768	0.018383	0.0239089	0.0195373	0.0114361	0.111473	0.0193356	0.0332658	0.0402809	0.037896	0.00396521	0.0171588	0.0359777	1.34148	ERR599056	0.128287
ERR599006	Surface	-30.1885	-43.2831	South Atlantic Ocean	0.304571	0.142563	0.211107	0.181658	0.37609	0.258552	0.151352	0.0917855	0.0402003	0.312921	0.561334	0.00953147	0.0360932	0.00552692	0.0932713	0.132457	0.00733971	0.0609995	0.0323226	0.00979639	0.0166899	0.0237036	0.0141241	0.0110697	0.110604	0.0198776	0.0836513	0.0397892	0.19379	0.00515593	0.014004	0.110283	0.163675	ERR599006	0.158296
ERR599082	DCM	19.0108	64.532	Arabian Sea	0.525345	0.141335	0.393888	0.409292	0.502378	0.453506	0.0678781	0.0815371	0.0357851	0.0671915	0.0633033	0.0236325	0.0412505	0.00484926	0.0924406	0.129079	0.00860403	0.0629957	0.0296147	0.0101651	0.0175634	0.0218375	0.010157	0.0115979	0.108802	0.0173563	0.0513403	0.0206572	0.0228779	0.0044886	0.0144865	0.0266878	1.51728	ERR599082	0.172494
ERR599126	Surface	-21.0073	-35.3344	South Atlantic Ocean	0.410742	0.0780744	0.385941	0.282392	1.0847	0.357636	0.0518909	0.0894573	0.0201628	0.0811723	0.153724	0.0312976	0.0278602	0.00360975	0.0904191	0.129164	0.0044328	0.0602974	0.0278296	0.00677756	0.0106134	0.0214064	0.0246884	0.00655999	0.104158	0.00821296	0.135403	0.028292	0.0197235	0.00245083	0.0231325	0.0676964	0.0897934	ERR599126	0.268984
ERR598987	DCM	14.2016	-116.696	North Pacific Ocean	0.24074	2.78004	0.0600547	0.0904865	0.0376248	0.19736	0.0163351	0.0777305	0.0138639	0.0107233	0.0158662	0.00871548	0.0231614	0.00188327	0.0886013	0.136415	0.00274389	0.0711925	0.0175726	0.00265403	0.00677739	0.0232209	0.00336948	0.00384714	0.105971	0.009126	0.00479015	0.0112209	0.00900366	0.00125236	0.00467271	0.00593812	0.111111	ERR598987	0.108808
ERR599112	Mesopelagic	-15.3216	43.2843	Indian Ocean	0.135262	0.314338	0.0433145	0.0421392	0.0175449	0.130388	0.012186	0.0564707	0.00628352	0.00849281	0.0115706	0.00394324	0.00957424	0.0133098	0.0880728	0.125201	0.00531275	0.0457201	0.0477589	0.00792945	0.00792686	0.0268958	0.00783036	0.00828965	0.0952066	0.00624528	0.0310197	0.00762334	0.00592021	0.00380625	0.00465209	0.00848697	0.00829708	ERR599112	0.215214
ERR599017	DCM	-31.0136	4.6932	South Atlantic Ocean	0.374719	0.376159	0.223834	0.202079	0.32488	0.322924	0.0691959	0.0911065	0.0818866	0.295338	0.100671	0.0554826	0.0419059	0.00460163	0.0872902	0.12131	0.00688152	0.0562055	0.0305615	0.00805275	0.0145143	0.020458	0.0165395	0.00841549	0.101236	0.0167264	0.0302333	0.0365355	0.0328749	0.00374006	0.0110987	0.0317044	1.24392	ERR599017	0.118555
ERR599099	DCM	14.2016	-116.696	North Pacific Ocean	0.240012	2.79183	0.0622228	0.0884724	0.0391237	0.196771	0.0164356	0.0779813	0.0136496	0.00959511	0.0167788	0.0079431	0.0226355	0.00163212	0.0867646	0.133054	0.00243617	0.0712138	0.0168708	0.0028179	0.00608912	0.0219582	0.00281609	0.00380563	0.103827	0.00876117	0.00528414	0.00960497	0.00966224	0.00153484	0.00432879	0.00511795	0.111995	ERR599099	0.1074
ERR599147	DCM	14.2016	-116.696	North Pacific Ocean	0.238947	2.79951	0.0647577	0.0873886	0.0383337	0.193219	0.0179934	0.076504	0.0138785	0.0105807	0.0160752	0.00828621	0.0237418	0.0016888	0.0853638	0.131718	0.00238955	0.0690242	0.0171742	0.00255754	0.00645874	0.0223706	0.0030812	0.00366727	0.10165	0.00939594	0.00493345	0.0109375	0.0088864	0.00112618	0.00476819	0.00462591	0.106359	ERR599147	0.104547
ERR599008	Mesopelagic	-61.9898	-49.3613	Southern Ocean	0.138146	0.614123	0.0284921	0.0367676	0.018348	0.124164	0.0127438	0.0762984	0.0126602	0.0122622	0.0141605	0.00619057	0.0178968	0.00957588	0.0845968	0.120181	0.00676354	0.0494201	0.0369069	0.00715498	0.0192794	0.0251331	0.0155371	0.00882897	0.0961249	0.00942371	0.00401432	0.00459556	0.00847955	0.00296444	0.00559562	0.00875102	0.00611292	ERR599008	0.102583
ERR599070	DCM	14.2016	-116.696	North Pacific Ocean	0.234845	2.78149	0.0614868	0.0893267	0.0375745	0.193224	0.0163702	0.0742864	0.0135712	0.00944331	0.0160029	0.00809941	0.0239778	0.00173808	0.0839391	0.130157	0.00255493	0.0694785	0.0165408	0.00263111	0.00632109	0.0207873	0.00281732	0.00420197	0.101119	0.00951579	0.00491137	0.0101687	0.00922716	0.00154186	0.00489709	0.00494737	0.106108	ERR599070	0.104011
ERR599145	DCM	18.5679	66.4581	Arabian Sea	0.415378	0.103152	0.270489	0.318622	0.253324	0.34788	0.049932	0.0700558	0.0272124	0.0559313	0.0335113	0.0182177	0.0291637	0.00402713	0.0828769	0.119905	0.00731034	0.0552836	0.0273855	0.00851358	0.0154154	0.0219336	0.0112012	0.00989948	0.100564	0.0151543	0.0928088	0.0175375	0.0234434	0.00456762	0.0132887	0.0291078	1.34962	ERR599145	0.2266
ERR599092	DCM	35.7593	14.3453	Mediterranean	0.782183	0.090668	0.985345	0.40239	0.639899	0.628233	0.728287	0.0796181	0.0451446	0.550224	0.164289	0.0931513	0.0462097	0.0096039	0.0827294	0.106901	0.0119022	0.0440329	0.0443425	0.019967	0.0314528	0.0356456	0.0215709	0.0193793	0.1036	0.0816464	0.25974	0.0275857	1.18126	0.0254827	1.16834	0.307918	1.56041	ERR599092	0.252758
ERR599125	Mesopelagic	-61.9898	-49.3613	Southern Ocean	0.133976	0.624912	0.0269156	0.035633	0.0168327	0.119374	0.0116914	0.0744147	0.0118338	0.0105435	0.0136593	0.00557063	0.0155574	0.00881497	0.0811129	0.115661	0.00592553	0.0471175	0.0354321	0.00732296	0.0183607	0.0236589	0.0152612	0.00875975	0.0944081	0.00849345	0.00320259	0.00459431	0.00819517	0.0025629	0.00491191	0.00720852	0.00575582	ERR599125	0.099341
ERR598971	Mesopelagic	2.1008	-84.5107	North Pacific Ocean	0.17597	1.48603	0.0431988	0.0569063	0.0197919	0.143041	0.04278	0.0669672	0.0117107	0.00866165	0.0131866	0.0075603	0.0215522	0.00497176	0.0790759	0.117828	0.00355087	0.0542014	0.0241593	0.00441597	0.00742876	0.0196253	0.00880677	0.00482076	0.08981	0.00803881	0.00633062	0.0644993	0.00647082	0.00197462	0.00385092	0.00565946	0.00601822	ERR598971	0.143382
ERR598977	DCM	14.5375	70.0244	Arabian Sea	0.280206	0.414623	0.141129	0.177167	0.136058	0.250633	0.0504067	0.0697971	0.0253056	0.0515619	0.0306639	0.0157648	0.0415437	0.00343666	0.0776729	0.113162	0.00581356	0.0531532	0.0247658	0.00716331	0.0128079	0.0187953	0.00782664	0.0101942	0.0941949	0.0158758	0.0389071	0.0251867	0.0233033	0.00480999	0.0115533	0.0199421	1.35005	ERR598977	0.153239
ERR599053	DCM	14.5375	70.0244	Arabian Sea	0.270749	0.404053	0.149327	0.180407	0.139594	0.234466	0.0535097	0.0680952	0.0273145	0.0558681	0.0309896	0.0170159	0.0416958	0.00349597	0.0746491	0.106244	0.00609252	0.050735	0.0248946	0.00771596	0.0141592	0.0180708	0.00835932	0.00978706	0.0900477	0.0145691	0.0406138	0.0250591	0.0200855	0.00365813	0.0110145	0.0223817	1.43991	ERR599053	0.148367
ERR599013	DCM	5.9997	73.914	Arabian Sea	0.301763	0.412571	0.162968	0.18736	0.168226	0.260388	0.0428788	0.065636	0.021461	0.0416957	0.0262966	0.0140958	0.0389131	0.00295626	0.0742014	0.107828	0.0046486	0.0533015	0.0204774	0.00530905	0.00964553	0.0165585	0.00571582	0.00700806	0.0879626	0.0106897	0.053849	0.064932	0.0129073	0.00277253	0.00936199	0.0165975	0.727927	ERR599013	0.151122
ERR599044	Mesopelagic	-20.3356	-3.2659	South Atlantic Ocean	0.130884	0.238912	0.0133599	0.0121288	0.00630117	0.0886135	0.00437655	0.0496919	0.00243461	0.00376053	0.00892479	0.0022237	0.00436364	0.00196644	0.0738349	0.115598	0.001394	0.0577208	0.0147909	0.00160454	0.0024128	0.014407	0.0108737	0.00187894	0.0834674	0.00212034	0.00295965	0.151449	0.00218091	0.000878903	0.00115438	0.00225983	0.00302523	ERR599044	0.12779
ERR599149	Mesopelagic	-20.3356	-3.2659	South Atlantic Ocean	0.133854	0.23305	0.0130159	0.0116226	0.00593436	0.0876464	0.00412177	0.0489007	0.00245004	0.00310872	0.00883953	0.00210733	0.00416709	0.00205294	0.0735258	0.115261	0.00185362	0.0575445	0.0142258	0.00119191	0.00219503	0.0143396	0.0110166	0.00178953	0.0836353	0.00164476	0.00277923	0.15368	0.00202293	0.000496306	0.00164777	0.00186733	0.00287079	ERR599149	0.127818
ERR599130	DCM	5.9997	73.914	Arabian Sea	0.299171	0.408325	0.177339	0.204645	0.175	0.257037	0.0449206	0.0623398	0.0227479	0.0431873	0.0263968	0.0144082	0.0407727	0.00306565	0.0707142	0.103528	0.00481909	0.0519661	0.0210938	0.00600169	0.0103369	0.0158141	0.00519074	0.00651524	0.0847863	0.0102709	0.0602426	0.0652522	0.0129375	0.00305956	0.00889249	0.0169174	0.798094	ERR599130	0.150239
ERR599096	Mesopelagic	-8.978	-139.243	South Pacific Ocean	0.194863	0.502354	0.115808	0.0928193	0.02083	0.168013	0.01823	0.0528538	0.00977924	0.00975148	0.0121056	0.00681146	0.0382333	0.00485521	0.0688023	0.100525	0.00389573	0.0433347	0.0249972	0.00461865	0.0059867	0.0180996	0.00598772	0.00508377	0.07871	0.00533299	0.0320977	0.00620807	0.00601258	0.00191074	0.00438448	0.00683051	0.00916773	ERR599096	0.311704
ERR599083	Mesopelagic	-8.978	-139.243	South Pacific Ocean	0.193262	0.502537	0.11558	0.093294	0.0210928	0.167991	0.0146502	0.0517592	0.0095794	0.00994924	0.0125757	0.00642113	0.0389117	0.00490021	0.0686069	0.0999865	0.00375117	0.0439368	0.0238489	0.00471285	0.00630163	0.0180981	0.0060378	0.00456799	0.0773423	0.00495427	0.0324247	0.00609582	0.005942	0.00173483	0.00350782	0.00640956	0.00871442	ERR599083	0.310479
ERR599033	Mesopelagic	-8.978	-139.243	South Pacific Ocean	0.19662	0.500447	0.115925	0.0909752	0.0208584	0.169663	0.0144874	0.0531205	0.00939993	0.00992149	0.0129364	0.00618982	0.0401743	0.00477917	0.0684718	0.0995192	0.00360791	0.0434147	0.024006	0.00484542	0.00633197	0.0182718	0.00569298	0.00479287	0.0766195	0.00455264	0.0330609	0.006116	0.00558004	0.00174952	0.00376255	0.0065336	0.00901071	ERR599033	0.311909
ERR599010	Surface	-21.0073	-35.3344	South Atlantic Ocean	0.317933	0.0540709	0.291333	0.207576	0.843203	0.276239	0.036078	0.068485	0.0139453	0.0562834	0.111591	0.196765	0.0205027	0.00289243	0.0684437	0.100081	0.00277082	0.0441202	0.0222745	0.00538927	0.00762653	0.0168468	0.0193525	0.00457755	0.0790786	0.00853687	0.102547	0.0208409	0.0186306	0.00229477	0.022982	0.0492631	0.0661564	ERR599010	0.204202
ERR599048	Mesopelagic	-8.7887	-17.9142	South Atlantic Ocean	0.159869	0.159671	0.0904871	0.0741768	0.0337172	0.133448	0.0234186	0.0486636	0.0107655	0.0212615	0.0163656	0.00792489	0.0139944	0.00430007	0.0615604	0.0901257	0.00368619	0.0421159	0.0201955	0.00429278	0.00676797	0.01618	0.0100621	0.00466177	0.0701862	0.00595818	0.0534789	0.0513761	0.00571636	0.00207381	0.00541681	0.0100525	0.0160069	ERR599048	0.26873
ERR599152	Mesopelagic	14.1468	-116.682	North Pacific Ocean	0.126096	0.542403	0.0239892	0.0255937	0.0108558	0.0982268	0.00754	0.0453715	0.0057877	0.00516078	0.0107649	0.00375277	0.00887441	0.00224734	0.0610756	0.0932243	0.00233205	0.0465431	0.0165271	0.00226859	0.00359802	0.0192195	0.0033404	0.00251209	0.070368	0.00276326	0.00342293	0.0382946	0.00345588	0.000802809	0.00265914	0.00292014	0.00225552	ERR599152	0.102049
ERR599127	Mesopelagic	14.1468	-116.682	North Pacific Ocean	0.125678	0.545032	0.0246887	0.0248018	0.0108043	0.0975656	0.00750425	0.0456434	0.00597334	0.00476798	0.0108346	0.00342212	0.00835553	0.00244233	0.0608154	0.0931494	0.00228068	0.0461931	0.0171578	0.00205028	0.00365652	0.0196661	0.00383222	0.00242862	0.0699071	0.00339914	0.0032642	0.0383665	0.00337892	0.000973728	0.0026025	0.00307629	0.00240547	ERR599127	0.101619
ERR599005	Mesopelagic	-8.7887	-17.9142	South Atlantic Ocean	0.162469	0.164751	0.0927021	0.0777751	0.0351967	0.13749	0.0244462	0.0469155	0.0109147	0.0220694	0.0165459	0.00815378	0.0138039	0.00436822	0.0606074	0.0886341	0.0038002	0.0414435	0.0201979	0.00455459	0.00670051	0.0144519	0.0104593	0.00503094	0.0693427	0.00537857	0.0546697	0.0528155	0.00680923	0.00231334	0.00562239	0.0113035	0.0166007	ERR599005	0.275043
ERR598958	Mesopelagic	33.9044	-56.7834	North Atlantic Ocean	0.149896	0.414187	0.0526212	0.0589806	0.0282717	0.129491	0.04121	0.0500472	0.013716	0.0166295	0.022559	0.00773588	0.0179004	0.00456591	0.0605368	0.0892852	0.00351622	0.0408465	0.0203982	0.00454396	0.00634945	0.016709	0.0111114	0.00561451	0.0751	0.00516313	0.0093545	0.00700949	0.00571013	0.00176493	0.00417807	0.00653379	0.0104747	ERR598958	0.118043
ERR598944	Mesopelagic	43.7649	-16.8935	North Atlantic Ocean	0.132571	0.626564	0.023332	0.0304264	0.0127711	0.105764	0.03214	0.0480779	0.00590199	0.00549693	0.00955865	0.00379708	0.010573	0.00385306	0.0604827	0.0916599	0.00270586	0.0429905	0.0174765	0.00316389	0.00445646	0.0156211	0.00536793	0.00382999	0.05621	0.00431048	0.00433939	0.00378747	0.00426576	0.00142027	0.00253976	0.00424192	0.00342318	ERR598944	0.123314
ERR599076	Mesopelagic	14.1468	-116.682	North Pacific Ocean	0.122457	0.551069	0.0249396	0.0275508	0.0113109	0.0975937	0.00785612	0.0440612	0.00647731	0.00474687	0.00997494	0.00373676	0.00884734	0.00244829	0.0604443	0.0927747	0.00186476	0.0453351	0.0173584	0.00218436	0.00325049	0.0188706	0.00360549	0.00254899	0.0693819	0.00281619	0.00347596	0.0383588	0.00334888	0.000949722	0.00270269	0.00341216	0.00246686	ERR599076	0.100782
ERR599015	Mesopelagic	14.1468	-116.682	North Pacific Ocean	0.121686	0.546787	0.0239716	0.0237568	0.010783	0.0959493	0.00748945	0.0437162	0.00539877	0.00464953	0.0102643	0.00366393	0.00851893	0.00238998	0.0594553	0.0903993	0.00213337	0.0449153	0.0161506	0.00201594	0.00357719	0.0188741	0.00369203	0.00263271	0.0677997	0.00278559	0.00327277	0.0378147	0.00365575	0.00102906	0.00229021	0.00325572	0.00230865	ERR599015	0.0987258
ERR599040	DCM	-21.0675	-35.3923	South Atlantic Ocean	0.142306	0.115909	0.0688646	0.0493162	0.127412	0.118419	0.0288902	0.0529142	0.0110316	0.0409962	0.0479376	0.0121872	0.0190474	0.00240501	0.0592086	0.0863787	0.00326794	0.0414034	0.0186705	0.00534394	0.00661471	0.0175781	0.0237341	0.00440649	0.0697526	0.00642665	0.0299099	0.0529058	0.0198189	0.0033251	0.0121986	0.0171635	2.75065	ERR599040	0.0970458
ERR598964	Mesopelagic	34.155	-49.6942	North Atlantic Ocean	0.121857	0.621787	0.0252391	0.0303099	0.0152395	0.103046	0.01872	0.0456514	0.00682987	0.0056303	0.0108146	0.0044481	0.012099	0.00509345	0.0591188	0.0889606	0.00336283	0.0410403	0.019876	0.00372831	0.0052845	0.0168489	0.00739967	0.00436236	0.05997	0.00474168	0.00476796	0.00584476	0.00420037	0.00180826	0.00316634	0.0046099	0.0037678	ERR598964	0.127103
ERR599148	DCM	-21.0675	-35.3923	South Atlantic Ocean	0.150978	0.131881	0.072186	0.0572845	0.137227	0.126174	0.0316748	0.0539214	0.0114476	0.0429604	0.0541456	0.0126585	0.0186623	0.00255823	0.0590741	0.0867378	0.00335286	0.0423067	0.0189858	0.00502235	0.006553	0.0178452	0.0241258	0.00511722	0.0702019	0.00755225	0.0324838	0.0532606	0.0182105	0.00275327	0.0122977	0.0172756	2.8956	ERR599148	0.103946
ERR599047	Mesopelagic	34.6054	-71.2317	North Atlantic Ocean	0.131549	0.738264	0.030645	0.0407784	0.0158943	0.11146	0.0110396	0.0478678	0.00801714	0.00617061	0.0116885	0.00516695	0.013491	0.00500029	0.0584417	0.0875407	0.00355485	0.0410066	0.0200463	0.00393113	0.00587727	0.0177758	0.00841298	0.00471062	0.0661248	0.00502681	0.00539272	0.00408628	0.00462601	0.00207263	0.00348254	0.00515822	0.00377016	ERR599047	0.121614
ERR599111	DCM	18.49	39.8483	Red Sea	0.191763	1.25624	0.0708935	0.0871005	0.0545856	0.159722	0.0214397	0.0548256	0.0126423	0.0135831	0.0150664	0.00792242	0.0292679	0.00140488	0.0581495	0.0863602	0.00247519	0.0441616	0.0128263	0.00276598	0.00526047	0.0110288	0.0110663	0.00341186	0.0682836	0.00533751	0.00951798	0.00967439	0.00764513	0.00128374	0.00383488	0.0080144	0.296223	ERR599111	0.0812357
ERR599131	Mesopelagic	-31.056	4.6606	South Atlantic Ocean	0.164292	0.907304	0.0424134	0.0804871	0.0205229	0.13476	0.0142544	0.0556664	0.0129368	0.0108827	0.0123768	0.00755973	0.0186054	0.00258975	0.0572641	0.0879003	0.00324511	0.0439319	0.0151126	0.00332925	0.00643779	0.0155451	0.0120554	0.00399206	0.0667123	0.00677683	0.00499023	0.0326635	0.00555666	0.00132231	0.00363325	0.00520663	0.0052508	ERR599131	0.123587
ERR599115	Mesopelagic	35.3379	-127.738	North Pacific Ocean	0.162807	1.58556	0.0521745	0.0747277	0.0236681	0.137171	0.0164389	0.058171	0.0137111	0.0108558	0.01493	0.00910103	0.0249279	0.00351366	0.0572476	0.0840705	0.00383149	0.0400621	0.0188508	0.0044655	0.00826056	0.0169078	0.0148775	0.00505676	0.064716	0.00950292	0.0062105	0.00777478	0.00850987	0.00183305	0.00433267	0.00801472	0.00614183	ERR599115	0.139101
ERR599021	Mesopelagic	-29.5082	37.9202	Indian Ocean	0.116124	0.350401	0.0195965	0.020407	0.0126264	0.0908693	0.00876978	0.0435257	0.00541471	0.00571765	0.0110605	0.00416987	0.00913116	0.00362915	0.0571633	0.0854972	0.00275982	0.0408905	0.0179118	0.00340155	0.00447983	0.0166579	0.00905839	0.00342455	0.0650595	0.00388456	0.0050705	0.0176694	0.00385646	0.00172784	0.00277372	0.00388411	0.00373869	ERR599021	0.126762
ERR599164	Mesopelagic	-29.5082	37.9202	Indian Ocean	0.111384	0.352302	0.0189017	0.0208691	0.0126377	0.0897386	0.00877762	0.042915	0.00606608	0.00561761	0.0106365	0.00384462	0.00890489	0.00407634	0.0571473	0.0858538	0.00274929	0.0401288	0.0190534	0.00345048	0.00441351	0.0155098	0.00898183	0.0036021	0.0644503	0.00384345	0.00496245	0.0177956	0.00399513	0.00183017	0.00310304	0.00398027	0.00361022	ERR599164	0.125893
ERR599034	Mesopelagic	-35.2792	26.382	Indian Ocean	0.113516	0.512002	0.0224262	0.0250295	0.0127675	0.0934166	0.00886783	0.0448295	0.00538793	0.00580849	0.010733	0.00393387	0.0105503	0.00366575	0.055881	0.0832912	0.00223693	0.0388234	0.0184217	0.00322216	0.00430893	0.0161167	0.00963631	0.00348353	0.0637565	0.0037402	0.0039271	0.0229269	0.00331869	0.00154013	0.0021592	0.00350551	0.00382713	ERR599034	0.126002
ERR598947	Mesopelagic	-31.056	4.6606	South Atlantic Ocean	0.168061	0.9977	0.0465805	0.0894376	0.0226331	0.141606	0.02263	0.0565538	0.0133364	0.0127886	0.0143046	0.00786439	0.0204851	0.00284662	0.0556031	0.0833563	0.00342354	0.0416281	0.0161135	0.0036962	0.00648365	0.0152018	0.0114504	0.00439368	0.08639	0.00697731	0.00573058	0.0178654	0.00627608	0.00138736	0.0039182	0.00580622	0.00555929	ERR598947	0.121642
ERR598980	Mesopelagic	31.5319	-159.067	North Pacific Ocean	0.146781	1.40416	0.0438312	0.0566939	0.0189246	0.12121	0.02897	0.0545668	0.00996858	0.00819228	0.0133416	0.00732799	0.0190581	0.00252071	0.0554434	0.0846432	0.00280888	0.041185	0.0162109	0.00319701	0.00581196	0.0164868	0.0112676	0.00353725	0.06391	0.00597271	0.00641206	0.0229941	0.00632689	0.00147645	0.00357695	0.00562129	0.00424759	ERR598980	0.115281
ERR598960	Mesopelagic	-35.2792	26.382	Indian Ocean	0.111558	0.52795	0.0230398	0.0283154	0.0130906	0.0906694	0.02983	0.0439502	0.00593324	0.00627923	0.0103436	0.00404076	0.0105286	0.00417123	0.0538823	0.0804369	0.00260756	0.0379488	0.0177243	0.00351135	0.00453582	0.0151119	0.00934124	0.00340982	0.03817	0.0039545	0.00456443	0.0227936	0.00380274	0.00144559	0.00256262	0.00377656	0.00358607	ERR598960	0.123242
ERR598975	DCM	18.49	39.8483	Red Sea	0.158617	1.10379	0.0542051	0.0592589	0.0397302	0.134426	0.0150571	0.047907	0.00943473	0.00954947	0.0104334	0.00534669	0.0205898	0	0.0527495	0.0773811	0	0.0396409	0.0108893	0	0.00433672	0.00858306	0.009383	0.0022635	0.0610774	0.00411136	0.00493053	0.00738496	0.00796807	0.00123225	0.00420804	0.00313584	0.225633	ERR598975	0.0702278
ERR599004	Mesopelagic	6.3929	-103.069	North Pacific Ocean	0.115606	0.95784	0.0221425	0.0307534	0.00884939	0.0913671	0.00614644	0.0397992	0.00463859	0.00384907	0.00705837	0.00320163	0.00845256	0.00143451	0.0505682	0.0775524	0.00115247	0.0397998	0.00958339	0.00139622	0.00259341	0.0119647	0.0040239	0.00173125	0.0583258	0.00282609	0.00274649	0.0204321	0.00298253	0.00081924	0.00153958	0.00205782	0.00245391	ERR599004	0.0847472
ERR599175	Mesopelagic	6.3929	-103.069	North Pacific Ocean	0.107512	0.952255	0.0231086	0.0314365	0.00898015	0.0871795	0.00623726	0.0383044	0.00480325	0.00390694	0.00661826	0.00335017	0.00897659	0.00145242	0.0484953	0.0751839	0.00125791	0.0380402	0.0100966	0.00154158	0.00275886	0.0118756	0.00415272	0.00182028	0.0568267	0.0030467	0.0030567	0.0195377	0.00259423	0.000489074	0.00113083	0.00223319	0.00237117	ERR599175	0.0820718
ERR599051	Mesopelagic	6.3929	-103.069	North Pacific Ocean	0.10837	0.951611	0.0221072	0.0301406	0.00840175	0.0889269	0.00583553	0.0384844	0.00486837	0.00357703	0.00697672	0.00353356	0.00959253	0.00137254	0.0482009	0.0746663	0.00130188	0.0388103	0.0103232	0.00136857	0.0029525	0.011815	0.0043378	0.00160277	0.0566593	0.00270329	0.00295079	0.019844	0.00272637	0.000809763	0.00123916	0.00234822	0.0025909	ERR599051	0.0826667
ERR1701760	DCM	18.5679	66.4581	Arabian Sea	0.144428	0.0298832	0.0706816	0.0784852	0.0650479	0.121231	0.01619	0.0835334	0.0130149	0.0144079	0.0131226	0.00806408	0.0181069	0.00234512	0.0481078	0.0639481	0.00357589	0.0302007	0.0141305	0.00793326	0.00612184	0.0129598	0.0329733	0.00354851	0.0523583	0.00601818	0.0176392	0.0135339	0.00809646	0.00201757	0.00507008	0.0102873	0.364577	ERR1701760	0.0696149
ERR599154	Mesopelagic	-20.9724	-35.2742	South Atlantic Ocean	0.101167	0.31096	0.0147658	0.0156662	0.00857803	0.0728803	0.00595796	0.0371937	0.00349565	0.00468866	0.00843963	0.00262165	0.00600478	0.00249473	0.0471854	0.0741301	0.00171359	0.0351021	0.0125233	0.00165248	0.00296986	0.013392	0.00450124	0.00201426	0.0536797	0.00240455	0.00271123	0.0160472	0.00181995	0.000649639	0.00130686	0.0024731	0.00204756	ERR599154	0.10348
ERR599000	Mesopelagic	-20.9724	-35.2742	South Atlantic Ocean	0.0963709	0.313904	0.0147788	0.0151541	0.00844191	0.0710997	0.00586342	0.0361811	0.00368174	0.004277	0.00833487	0.00235824	0.00611862	0.00220636	0.0461298	0.0715115	0.00180506	0.0345123	0.0122365	0.00197784	0.00309124	0.0121356	0.00481572	0.00233592	0.052832	0.00238784	0.00273517	0.016447	0.0023485	0.000961057	0.00150325	0.00273329	0.00245719	ERR599000	0.104478
ERR599124	Mesopelagic	-30.3455	-43.2924	South Atlantic Ocean	0.0975819	0.365401	0.0222768	0.0254607	0.0147038	0.0770586	0.0102127	0.0335529	0.00458651	0.0136006	0.016435	0.00376154	0.0063113	0.00138147	0.0411305	0.0631362	0.00131419	0.0317122	0.00910847	0.00148301	0.00255786	0.00948962	0.0052891	0.00165757	0.0476603	0.00232394	0.00714036	0.00565656	0.00546248	0.000766181	0.00165086	0.00521259	0.00696367	ERR599124	0.11034
ERR599085	Mesopelagic	-25.8339	-111.808	South Pacific Ocean	0.0995154	0.653712	0.0201068	0.0238799	0.00837433	0.0761263	0.00581648	0.0375137	0.00391005	0.00348112	0.00777351	0.00315742	0.00790274	0.000968607	0.040366	0.0614405	0.00108534	0.0312323	0.00703728	0.00110652	0.00293156	0.00953679	0.00423037	0.00153629	0.0460895	0.00320783	0.00356461	0.00833658	0.00258583	0.000643129	0.00143801	0.00224738	0.00176795	ERR599085	0.101046
ERR599159	Mesopelagic	-30.3455	-43.2924	South Atlantic Ocean	0.0983575	0.379173	0.0235678	0.0275486	0.0169521	0.0789645	0.0117743	0.0332955	0.00491598	0.0146641	0.0179163	0.00410579	0.00750038	0.00148057	0.0403004	0.0615528	0.00141564	0.0310777	0.00942917	0.00158122	0.00289592	0.00910175	0.0050732	0.00196307	0.0461364	0.0029542	0.0075511	0.00610849	0.00572722	0.00075135	0.0016749	0.00534694	0.00767899	ERR599159	0.111176
ERR599087	DCM	6.3354	-103.034	North Pacific Ocean	0.122381	0.949551	0.0649934	0.0830385	0.0515644	0.119253	0.0232298	0.0417554	0.0272488	0.0192771	0.0176354	0.0123843	0.029753	0.00165145	0.0366956	0.0510445	0.00321923	0.021812	0.0138416	0.00376678	0.00747854	0.00829077	0.00407954	0.00482113	0.0444259	0.0273946	0.0238178	0.0066517	0.0380547	0.00507823	0.0182378	0.00780378	0.599885	ERR599087	0.0480493
ERR599101	DCM	-30.1495	-43.2486	South Atlantic Ocean	0.0205705	0.0367699	0.0159291	0.0134002	0.0262715	0.0182701	0.00912181	0.00609895	0.00480178	0.0177735	0.0315092	0.00562831	0.00262735	0	0.00444654	0.00678795	0	0.0032039	0.0016652	0.000415495	0.000826889	0.00123646	0.000450453	0.000435378	0.00539301	0.0232153	0.00237126	0.00141441	0.157659	0.00641204	0.0165076	0.00418865	0.285294	ERR599101	0.00736003

## Sheet: Supplementary Table S5
Supplementary Table S5. Summary of substrate uptake and degradation-related genes
Genus	MAG name (used in this study)	Number of genes	Number of GH genes/Mbp	Number of peptidase genes/Mbp	Number of sulfatase genes/Mbp	Number of TonB transporters/Mbp
NS5_A	FRAM18_bin151	1340	1.62304	9.73824	9.74	7.3
NS5_A	MED-G11_sp1	827	2.34928	8.22247	4.7	7.05
NS5_A	MED-G11_sp2	1086	9.03609	9.03609	9.94	6.33
NS5_A	MED-G11_sp3	985	6.71115	4.79368	3.83	7.67
NS5_A	MED-G11_sp4	800	0	7.44132	2.48	3.72
NS5_A	UltraPac_3515_G_bin_18	1164	5.82899	9.15983	9.99	5
NS5_B	FRAM18_bin185	1784	6.79124	9.40325	9.4	7.31
NS5_B	GCA-002723295_sp1	1343	7.96145	10.1328	10.86	4.34
NS5_B	GCA-002723295_sp2	1737	7.68181	7.68181	9.88	6.58
NS5_B	GCA-002723295_sp3	1580	7.22543	7.82755	10.84	6.62
NS5_B	GCA-002723295_sp4	1546	9.24067	8.00858	11.09	6.78
NS5_B	GCA-002723295_sp5	1180	7.11155	9.48207	8.69	7.11
NS5_B	UltraPac_3515_E_bin_84	1625	12.1444	6.93965	20.24	9.25
NS5_D	20100330_Bin_64_1	1923	8.48374	7.98469	7.98	6.99
NS5_D	20110526_Bin_123_1	1876	9.98502	6.49026	7.99	7.49
NS5_D	20120503_Bin_3_5	1865	5.46465	8.44537	8.45	7.45
NS5_D	20120607_Bin_121_1	1863	8.87709	7.89075	10.36	12.82
NS5_D	20120607_Bin_61_1	1677	9.17259	9.71215	11.87	9.17
NS5_D	20160512_Bin_10_8	1814	7.32398	8.37026	7.85	8.37
NS5_D	FRAM18_bin161	1815	4.30379	9.14555	9.68	7.53
NS5_D	FRAM18_bin210	1187	4.69409	10.1705	14.08	5.48
NS5_D	MS024-2A_sp1	1670	9.10908	10.817	7.97	7.4
NS5_D	MS024-2A_sp2	1659	6.22186	6.78749	6.22	10.75
NS5_D	MS024-2A_sp3	968	16.3579	6.73561	24.06	6.74
NS5_D	MS024-2A_sp4	1278	11.2754	7.29582	10.61	7.96
NS5_D	MS024-2A_sp5	989	10.3811	5.66243	11.32	10.38
NS5_D	MS024-2A_sp6	1287	7.89663	8.6145	5.03	6.46
NS5_D	MS024-2A_sp7	2249	12.3641	5.98263	16.75	7.58
NS5_D	MS024-2A_sp8	1753	11.4205	7.78672	12.98	6.75
NS5_F	20100408_Bin_88	1945	5.9091	6.40153	4.43	8.37
NS5_F	Iso_AHE01FL	1915	7.07229	8.08262	2.95	9.34
NS5_F	FRAM18_bin181	1785	7.37438	6.39113	4.55	7.07
NS5_F	UBA7428_sp1	1458	5.13779	6.42224	10.92	8.35
NS5_F	UBA7428_sp2	1924	7.17748	6.22048	5.26	9.09

## Sheet: Supplementary Table S6
Supplementary Table S6. Glycoside hydrolase gene composition of species-representative MAGs. The anotation of a gene family was confirmed through HMMscan against the dbCAN database and a blastp search against the CAZy database. Only annotations that agreed between both searches were selected
Genus	MAG	GH10	GH105	GH106	GH107	GH109	GH113	GH116	GH117	GH123	GH13	GH13_18	GH13_31	GH13_36	GH13_6	GH130	GH142	GH144	GH145	GH15	GH151	GH16	GH16_3	GH18	GH2	GH20	GH23	GH28	GH29	GH3	GH30_1	GH31	GH32	GH33	GH36	GH39	GH4	GH43_1	GH43_18	GH43_24	GH43_31	GH43_34	GH5_13	GH5_46	GH51	GH53	GH57	GH63	GH65
NS5_A	FRAM18_bin151	0	0	0	0	1	0	0	0	0	0	0	0	0	0	0	0	0	0	0	0	0	0	0	0	0	0	0	0	0	0	0	0	0	0	0	0	0	0	0	0	0	0	0	0	0	0	0	0
NS5_A	MED-G11_sp1	0	0	0	0	0	0	0	0	0	0	0	0	0	0	0	0	0	0	0	0	0	1	0	0	0	0	0	0	1	0	0	0	0	0	0	0	0	0	0	0	0	0	0	0	0	0	0	0
NS5_A	MED-G11_sp2	0	0	0	0	1	0	0	0	0	0	0	0	0	0	0	0	0	0	0	0	0	0	0	0	2	1	0	1	3	0	0	0	1	0	0	0	0	0	0	0	0	0	0	0	0	0	0	0
NS5_A	MED-G11_sp3	0	0	0	0	1	0	0	0	0	0	0	0	0	0	0	0	0	0	1	0	0	0	1	0	1	0	0	0	2	0	0	0	0	0	0	0	0	0	0	0	0	0	0	0	0	0	0	0
NS5_A	MED-G11_sp4	0	0	0	0	0	0	0	0	0	0	0	0	0	0	0	0	0	0	0	0	0	0	0	0	0	0	0	0	0	0	0	0	0	0	0	0	0	0	0	0	0	0	0	0	0	0	0	0
NS5_A	UltraPac_3515_G_bin_18	0	0	0	0	1	0	0	0	0	0	0	0	0	0	0	0	0	0	1	0	0	1	0	0	1	0	0	0	2	0	0	0	0	0	0	0	0	0	0	0	0	0	0	0	0	0	0	0
NS5_B	FRAM18_bin185	0	0	0	0	1	0	2	0	0	1	0	0	0	1	0	0	0	0	0	0	0	1	0	0	1	0	0	1	3	0	0	0	0	0	0	1	0	0	0	0	0	0	0	0	0	0	0	1
NS5_B	GCA-002723295_sp1	0	0	0	0	1	0	0	0	0	1	1	0	0	0	0	0	0	0	0	0	0	1	0	0	1	0	0	0	3	0	0	0	0	0	0	0	0	0	0	0	0	1	0	0	0	0	0	1
NS5_B	GCA-002723295_sp2	0	0	0	0	0	0	0	0	0	0	0	0	0	0	0	0	0	0	2	0	0	1	1	0	2	0	0	0	4	0	0	0	0	0	0	0	0	0	1	0	0	1	0	0	0	0	0	0
NS5_B	GCA-002723295_sp3	0	0	0	0	1	0	0	0	0	0	0	0	0	0	0	0	0	0	0	0	0	1	1	0	3	0	0	1	3	0	0	0	0	0	0	0	0	0	0	0	0	1	0	0	0	0	0	0
NS5_B	GCA-002723295_sp4	0	0	0	0	1	0	0	0	0	0	0	0	0	0	0	0	0	0	1	0	0	1	0	0	2	0	0	1	3	0	1	0	0	0	0	0	0	0	1	0	0	1	1	0	0	0	0	0
NS5_B	GCA-002723295_sp5	0	0	0	0	1	0	0	0	0	2	0	0	0	0	0	0	0	0	0	0	0	1	0	0	0	0	0	0	1	0	0	0	0	0	0	1	0	0	0	0	0	0	0	0	0	1	0	0
NS5_B	UltraPac_3515_E_bin_84	0	0	0	0	1	0	0	0	1	0	0	0	0	0	0	1	0	0	1	1	0	2	0	1	1	1	0	3	2	0	0	1	1	0	0	0	1	0	0	0	0	0	0	0	0	0	1	0
NS5_D	FRAM18_bin214	0	0	0	0	1	0	0	0	0	1	0	0	0	0	1	0	0	0	0	0	0	1	0	0	2	1	0	2	3	0	0	1	1	0	0	0	0	0	0	0	0	0	0	1	0	0	0	1
NS5_D	20100330_Bin_64_1	0	0	1	0	1	0	0	0	0	1	0	0	0	0	1	0	0	0	1	0	0	1	0	0	2	1	0	1	2	0	0	1	1	0	0	0	0	0	0	0	0	1	0	0	0	0	0	1
NS5_D	20110526_Bin_123_1	0	0	0	0	1	0	0	0	0	1	0	0	0	0	0	0	0	0	0	0	0	0	0	0	1	1	0	1	3	0	0	0	0	0	0	0	0	0	0	0	0	1	0	0	0	0	0	1
NS5_D	20120503_Bin_3_5	0	0	0	0	1	0	0	0	0	1	0	0	0	0	0	0	0	0	1	0	0	2	2	0	2	1	0	2	1	0	0	0	1	0	0	0	0	1	0	0	0	1	0	0	0	0	0	0
NS5_D	20120607_Bin_121_1	0	0	1	0	1	0	0	0	0	2	0	0	0	0	1	0	0	0	1	0	0	0	0	0	1	1	0	2	1	0	0	0	2	0	0	0	0	0	0	0	0	0	0	1	0	0	0	0
NS5_D	20120607_Bin_61_1	0	0	0	0	1	0	0	0	0	2	0	0	0	0	0	0	0	0	1	0	0	1	0	0	2	1	0	2	2	0	0	1	0	0	0	0	0	0	0	0	0	0	0	0	0	0	0	1
NS5_D	20160512_Bin_10_8	0	0	0	0	2	0	0	0	0	1	0	0	0	0	0	0	0	0	0	0	0	0	0	0	0	0	0	1	2	0	0	0	0	1	0	0	0	0	0	0	0	0	0	0	0	0	0	1
NS5_D	FRAM18_bin161	1	0	0	0	1	0	0	0	0	0	0	0	0	0	0	0	0	0	1	0	0	0	0	0	0	1	0	0	1	0	0	0	0	0	0	0	1	0	0	0	0	0	0	0	0	0	0	0
NS5_D	FRAM18_bin210	0	0	0	0	0	0	0	0	0	3	0	0	0	0	0	0	0	0	0	0	0	2	0	0	1	1	0	2	2	0	0	0	0	0	1	0	0	0	0	0	0	0	0	0	1	0	1	1
NS5_D	MS024-2A_sp1	0	0	0	0	0	0	0	0	0	2	0	0	0	0	0	0	0	0	0	0	0	1	0	0	2	1	0	1	1	0	0	1	0	0	0	0	0	0	0	0	0	1	0	0	0	0	0	1
NS5_D	MS024-2A_sp2	0	2	1	0	1	0	0	0	0	1	0	0	0	0	0	0	0	0	1	0	0	0	0	2	2	0	0	0	2	0	0	0	1	0	1	0	0	0	0	0	0	0	0	0	0	0	0	1
NS5_D	MS024-2A_sp3	0	0	1	0	1	0	0	0	0	1	0	0	0	0	1	0	0	0	0	0	0	2	0	0	1	0	0	2	0	0	0	1	2	0	0	0	1	0	0	0	0	0	0	2	0	0	0	0
NS5_D	MS024-2A_sp4	1	0	0	0	1	0	0	0	0	0	0	0	0	0	0	0	0	0	1	1	0	1	0	0	2	0	0	0	1	0	0	1	0	0	0	0	1	0	0	0	0	0	0	0	0	0	0	0
NS5_D	MS024-2A_sp5	0	0	0	0	1	0	0	0	0	1	0	1	0	0	0	0	0	0	0	0	0	0	0	1	2	0	0	1	1	0	0	0	0	0	0	1	0	0	0	0	0	0	0	0	0	0	0	0
NS5_D	MS024-2A_sp6	0	0	0	0	1	0	0	0	0	3	0	1	0	0	0	0	0	0	1	0	0	1	1	3	1	1	1	2	4	0	0	6	1	0	0	0	0	0	0	1	0	0	0	0	0	0	1	1
NS5_D	MS024-2A_sp7	0	0	0	0	1	0	0	0	0	2	0	1	0	0	0	0	0	0	1	0	0	2	0	1	1	1	1	2	3	0	0	1	0	0	0	0	0	0	0	0	0	0	0	0	0	0	1	1
NS5_D	MS024-2A_sp8	0	0	0	0	1	1	0	0	0	0	0	0	0	0	0	0	1	0	0	0	0	3	0	0	1	1	0	0	3	0	0	0	0	0	0	0	0	0	0	0	0	0	0	0	0	0	0	0
NS5_F	20100408_Bin_88	0	0	0	0	1	0	0	0	0	1	0	0	1	0	1	0	0	0	0	0	0	2	0	0	1	1	0	0	2	0	0	1	0	0	0	0	0	0	0	0	0	0	0	0	0	0	0	1
NS5_F	Iso_AHE01FL	0	0	0	1	0	1	0	0	0	1	0	0	1	0	1	0	0	0	1	0	0	2	0	0	0	1	0	0	3	1	0	0	0	0	0	0	0	0	0	0	0	0	0	0	0	0	0	1
NS5_F	FRAM18_bin181	0	0	0	0	1	0	0	0	0	0	0	0	0	0	0	0	0	0	0	0	0	2	1	0	1	0	0	0	2	0	0	0	0	0	0	0	0	0	0	0	0	0	0	1	0	0	0	0
NS5_F	UBA7428_sp1	0	0	0	0	1	1	0	0	0	1	0	0	0	0	1	0	1	0	0	0	0	2	1	1	1	1	0	0	2	0	0	0	0	0	0	0	0	0	0	0	0	0	0	0	0	0	0	1
NS5_F	UBA7428_sp2	0	0	0	0	1	1	0	0	1	1	1	0	0	0	1	0	1	0	0	0	0	2	1	1	1	1	0	0	2	0	0	0	0	0	0	0	0	0	0	0	0	0	0	1	1	0	0	1
[truncated: 8 more columns]

## Sheet: Supplementary Table S7
Supplementary Table S7. Predicted canonical and non-canonical polysaccharide utilisation loci. Non-canonical PULs were defined by the presence of at least three cazymes separated by no more than five genes in between each CAZyme. '>>/<<' indicates open reading fram direction. The PULs span over numerous cells, with each cell containing a single gene.CAZyme genes consist of two annotations separat…
Genus	Species_representative	Polysaccharide utilisation loci
NS5_A	MED-G11_sp2_PUL1	>>hypothetical	>>hypothetical	>>hypothetical	<<hypothetical	<<GH20&GH20	<<hypothetical	<<SusD-like_3	<<SusC	>>tRNA-Arg(cct)	>>Glutaryl-7-aminocephalosporanic-acid acylase	<<N-acetyl-alpha-D-glucosaminyl L-malate synthase	<<Peptidase	<<GH3&GH3	<<hypothetical	<<putative iron-sulfur binding oxidoreductase FadF	<<putative iron-sulfur binding oxidoreductase FadF
NS5_A	MED-G11_sp3_PUL1	>>Argininosuccinate lyase	>>D-xylose proton symporter	>>putative sugar kinase YdjH	>>SusC	>>SusD_RagB	>>hypothetical	>>hypothetical	>>hypothetical	>>hypothetical	>>hypothetical	GH97&GH97	<<hypothetical	<<sodium/glucose cotransporter	>>hypothetical
NS5_A	MED-G11_sp4_PUL1	>>tRNA-Gly(gcc)	>>tRNA-Leu(taa)	>>CE1&GH2	>>CE3&GH29	>>ECF RNA polymerase sigma factor SigW	>>hypothetical	>>SusC	>>SusD_RagB
NS5_B	FRAM18_bin185_PUL1	>>hypothetical	<<hypothetical	<<hypothetical	<<GH29&GH29|	>>Sulfatase	<<L-lactate dehydrogenase	<<L-fucose-proton symporter	<<Sulfatase	<<HTH-type transcriptional regulator LutR	>>Rhamnulose-1-phosphate aldolase	>>L-fucose isomerase	>>Rhamnulokinase	>>SusC	>>SusD-like_3	>>hypothetical	>>hypothetical	>>hypothetical	>>GH116&GH116|	>>GH116&GH116|	>>Sulfatase	>>Sulfatase	>>Ribulokinase	<<Hypothetical	>>TonB siderophore receptor	>>hypothetical	>>hypothetical
NS5_B	GCA-002723295_sp1_PUL1	>>hypothetical	>>TonB siderophore receptor	>>hypothetical	>>hypothetical	<<Sodium/glucose cotransporter	>>hypothetical	>>3-deoxy-D-manno-octulosonate 8-phosphate phosphatase KdsC	>>dTTP/UTP pyrophosphatase	>>CE14&	>>hypothetical	<<hypothetical	>>hypothetical	<<4,4'-diapolycopene oxygenase	<<Peptidase	<<hypothetical	<<CE3&GH29|	<<hypothetical	<<hypothetical	>>Peptidase	<<N-acetyl-alpha-D-glucosaminyl L-malate synthase	<<GH3&GH3|	<<hypothetical	<<putative iron-sulfur-binding oxidoreductase FadF	<<hypothetical	>>hypothetical	>>Diaminopropionate ammonia-lyase	<<tRNA-His(gtg)	<<CE14&CE14|	<<Cystathionine beta-lyase	<<Glutathione peroxidase BsaA	<<ATP-dependent Clp protease adapter protein ClpS	<<putative membrane protein YdfK	<<Glycerate 2-kinase	>>&	>>GH109&GH0|	>>hypothetical	>>hypothetical	<<GH74&GH0|	<<hypothetical	>>Succinate-semialdehyde dehydrogenase [NADP(+)] GabD	>>hypothetical	<<Hercynine oxygenase	<<GH74&	>>hypothetical	<<Histidine--tRNA ligase	<<hypothetical
NS5_B	GCA-002723295_sp1_PUL2	<<hypothetical	<<hypothetical	<<hypothetical	<<hypothetical	<<GH20&GH20	>>Gluconolactonase	>>hypothetical	>>hypothetical	>>hypothetical	<<hypothetical	<<hypothetical	<<Glutathione hydrolase proenzyme	<<SusD-like_2	<<SusC	<<PL22&	<<Tol-Pal system protein TolB	>>hypothetical	<<N-carbamoyl-L-amino acid hydrolase	>>AA2&AA0	>>GH109&GH109	<<Queuosine precursor transporter	<<Xanthine phosphoribosyltransferase
NS5_B	GCA-002723295_sp2_PUL1	<<Acetyl-coenzyme A synthetase	<<Diacylglycerol kinase	<<Sulfatase	>>GH16_3&GH16_3|	>>GH3&GH3|	<<hypothetical	<<hypothetical	<<GH109&	<<SulfAtlas=lcl|A0A2D5GXS8_S1_8|A0A2D5GXS8_9PLAN Uncharacterized protein	<<hypothetical	<<CBM6&CBM6|GH5_46|	<<CE7&
NS5_B	GCA-002723295_sp2_PUL2	>>GH15&GH15|	>>CE3&GH33|	<<SulfAtlas=lcl|A0A0R2X5Z4_S1_17|A0A0R2X5Z4_9FLAO N-acetylgalactosamine 6-sul...	>>CBM9&	>>hypothetical	>>CE3&CE0|	>>ATP phosphoribosyltransferase	>>Histidinol dehydrogenase	>>Histidinol-phosphate aminotransferase	>>1-(5-phosphoribosyl)-5-[(5-phosphoribosylamino)methylideneamino] imidazole-4-carboxamide isomerase	>>Imidazole glycerol phosphate synthase subunit HisF	>>Histidine biosynthesis bifunctional protein HisIE	<<GH3&GH3|	>>Cryptochrome DASH	>>(6-4) photolyase	<<Acetoin utilization protein AcuC	>>Azurin	>>hypothetical	>>hypothetical	<<hypothetical	<<hypothetical	<<CBM66&CBM9|	<<Peptidase	<<hypothetical	>>hypothetical
NS5_B	GCA-002723295_sp2_PUL3	>>hypothetical	>>AA3&	<<GH109&	<<GH109&	<<5-deoxy-glucuronate isomerase	<<Inosose dehydratase	<<putative symporter YidK	<<5-dehydro-2-deoxygluconokinase	<<5-deoxy-glucuronate isomerase	<<Fructose-bisphosphate aldolase	>>GH97&GH97|	<<hypothetical	<<hypothetical	<<SulfAtlas=lcl|A0A1M4UCS0_S1_22|A0A1M4UCS0_9BACT Galactose mutarotase	<<GH127&CBM13|	<<CE6&	<<CBM67&GH11|	<<GH5_13&GH5_13|	<<GH20&GH20|	<<Peptidase	<<hypothetical
NS5_B	GCA-002723295_sp3_PUL1	<<5-dehydro-2-deoxygluconokinase	<<5-deoxy-glucuronate isomerase	<<Fructose-bisphosphate aldolase	>>GH97&GH97|	<<hypothetical	<<hypothetical	<<SulfAtlas=lcl|A0A1M4UCS0_S1_22|A0A1M4UCS0_9BACT Galactose mutarotase	<<hypothetical	<<GH127&CBM13|	<<CE6&	<<CE6&GH11	<<GH5_13&GH5_13|	<<GH20&GH20|	<<Peptidase	<<hypothetical	<<hypothetical	<<hypothetical	<<SusD-like_3	<<SusC	<<hypothetical	>>hypothetical	>>Peptidase	<<hypothetical
NS5_B	GCA-002723295_sp3_PUL2	>>DNA ligase	<<hypothetical	<<hypothetical	<<GH20&GH20|	>>CE1&CE1|	<<hypothetical	<<SulfAtlas=lcl|A0A2B4R6C6_S1_27|A0A2B4R6C6_STYPI 5-methyltetrahydrofolate--h... 58.9	<<hypothetical	<<Sulfatase	<<Sulfatase	<<CE14&CE14|	>>hypothetical	>>Sulfatase	<<Peptidase	>>AA2&AA0|	>>PL22&	>>CBM6&CBM6|GH5_46|	>>hypothetical	>>hypothetical	>>SulfAtlas=lcl|A0A2D5GXS8_S1_8|A0A2D5GXS8_9PLAN Uncharacterized protein	>>GH109&	>>hypothetical	>>hypothetical	<<GH3&GH3|	<<GH16_3&GH16_3|	>>SulfAtlas=lcl|A0A0J8GPV2_S1_16|A0A0J8GPV2_9ALTE Aryl-sulfate sulfohydrolase...	>>Diacylglycerol kinase	>>Acetyl-coenzyme A synthetase
NS5_B	GCA-002723295_sp4_PUL1	<<Glutathione hydrolase proenzyme	>>CE7&	>>GH5_46&GH5_46	>>hypothetical	>>hypothetical	>>GH109&	>>hypothetical	>>hypothetical	>>hypothetical	<<GH3&GH3|	<<GH16_3&GH16_3	>>Sulfatase	>>Diacylglycerol kinase	>>Acetyl-coenzyme A synthase
NS5_B	GCA-002723295_sp4_PUL2	>>Acetoin utilization protein AcuC	<<(6-4) photolyase	<<CE3&CE0|	<<CE3&GH33|	<<GH15&GH15|	>>hypothetical	<<CE1&
NS5_B	GCA-002723295_sp4_PUL3	>>hypothetical	>>SusC	>>SusD-like_3	>>hypothetical	>>hypothetical	>>CE1&GH43_18|	>>GH20&GH20|	>>GH5_13&GH5_13|	>>CE6&GH11	>>CE6&	>>GH127&CBM13|	>>Galactose mutarotase	>>hypothetical
NS5_B	GCA-002723295_sp5_PUL1	>>hypothetical	<<Glycogen phosphorylase	<<GH77&GH77|	>>Maltose/maltodextrin import ATP-binding protein MalK	>>GH13&GH13|	>>GH57&GH57|	>>Cyclodextrin-binding protein	>>hypothetical
NS5_B	GCA-002723295_sp5_PUL2	>>Sulfatase	>>Sulfatase	<<putative ketoamine kinase	>>hypothetical	<<hypothetical	<<hypothetical	<<SusD-like_2	<<SusC	<<CE7&	<<CBM9&	>>GH109&GH109	>>CE14&	>>hypothetical	>>GH109&	<<D-aminoacylase	>>hypothetical	>>hypothetical	>>hypothetical	<<hypothetical	<<GH16_3&GH16_3	>>Sulfatase	>>Diacylglycerol kinase
NS5_B	UltraPac_3515_E_bin_84_PUL1	<<GH109&CBM35	>>hypothetical	>>Alpha-keto reductase IolS	<<Peptidase	>>Mannonate dehydratase	>>Uronate isomerase	>>Solute-binding protein	>>Sialic acid TRAP transporter small permease protein SiaQ	>>C4-dicarboxyalte TRAP transporter large permease protein DctM	>>putative oxidoreductase UxuB	>>2-dehydro-3deoxygluconokinase	>>hypothetical	>>CBM66&GH0	>>GH109&	<<sodium/glucose cotransporter	<<N-acetylnuraminate lyase	<<SusD-like_2	<<SusC	>>hypothetical	<<tRNA-Ser(tga)	>>putative membrane transporter protein YfcA	<<Riboflavin biosynthesis rotein RibBA
NS5_B	UltraPac_3515_E_bin_84_PUL2	<<TonB_heme_receptor	>>hypothetical	>>hypothetical	<<GH16_3&GH16_3|	>>Putative nucleoside permease NupX	<<hypothetical	>>hypothetical	>>Putative short-chain fatty acid transporter	>>Hexitol phosphatase A	>>hypothetical	>>GH3&GH3|	<<Sodium/glucose cotransporter	<<Xylose isomerase	<<Xylulose kinase	<<hypothetical	<<Peptidase	>>GH109&	>>hypothetical	>>Sulfatase	<<CBM66&CBM38|	<<GH109&	<<GH29&GH29|	<<hypothetical	>>Sulfatase	>>hypothetical
NS5_B	UltraPac_3515_E_bin_84_PUL3	<<GH32&GH32|	<<hypothetical	<<hypothetical	<<GH109&	<<Sulfatase	<<hypothetical	<<hypothetical	<<hypothetical	<<hypothetical	<<hypothetical	<<SusD-like_3	<<SusC	<<tRNA-Leu(caa)	>>Ribose-phosphate pyrophosphokinase	>>General stress protein CTC
NS5_B	UltraPac_3515_E_bin_84_PUL4	<<Sulfatase	<<Sodium/glucose cotransporter	<<GH33&GH33|	<<Sulfatase	>>CE9&CE9|	<<hypothetical	<<Sulfatase	<<Sulfatase	<<hypothetical	>>hypothetical	<<GH29&GH29|	>>GH109&	>>hypothetical	>>Galactokinase	>>hypothetical
NS5_D	20100330_Bin_64_1_PUL_1	>>hypothetical	>>hypothetical	<<Beta-phosphoglucomutase	<<GH3&GH3|	>>Phosphoenolpyruvate-protein phosphotransferase	<<hypothetical	<<hypothetical	<<CE1&CE1|	>>Peptidase	>>Sulfatase	>>hypothetical	<<GH33&GH33|	<<CE3&GH29|	>>GH29&GH29|	>>hypothetical	>>Sulfatase	>>GH29&GH29|	>>Sulfatase	>>hypothetical	>>hypothetical	>>3-ketoacyl-CoA thiolase	>>hypothetical	<<putative symporter YidK
NS5_D	20100330_Bin_64_1_PUL_2	>>GH74&GH0	<<Miniconductance mechanosensitive channel YbdG	<<Tryptophan decarboxylase	<<Altronate dehydratase	<<C4-dicarboxyalte TRAP transporter large permease protein DctM	<<2,3-diketo-L-gulonate TRAP transporter small permease protein YiaM	<<Solute-binding protein	<<KHG/KDPG aldolase	<<2-dehydro-3-deoxygluconokinase	<<Uronate isomerase	<<GH109&CBM35|	<<CBM66&GH78	>>GH109&GH0	<<putative oxidoreductase UxuB	>>Mannonate dehydratase	<<hypothetical	>>hypothetical	<<hypothetical	<<GH95&GH95	>>hypothetical	>>hypothetical	>>Fructokinase	>>hypothetical	>>hypothetical
NS5_D	20110526_Bin_123_1_PUL_1	<<hypothetical	<<hypothetical	<<hypothetical	<<Sulfatase	<<CBM32&GH29|	<<Sulfatase	<<hypothetical	<<GH29&GH29|	>>GH33&GH33|	>>CE3&GH29|	<<hypothetical
NS5_D	20110526_Bin_123_1_PUL_2	>>GH3&GH3|	>>hypothetical	>>GH78&GH78|	<<hypothetical	<<GH109&	<<CE3&	<<CE7&CE0|	<<hypothetical	<<L-fuculokinase	<<hypothetical	<<Sulfatase	<<GH106&GH106|
NS5_D	20110526_Bin_123_1_PUL_3	<<6-phosphogluconate dehydrogenase	<<Gluconokinase	<<hypothetical	>>CE14&CE14	<<hypothetical	<<hypothetical	<<hypothetical	<<hypothetical	<<hypothetical	<<hypothetical	>>GH109&GH109|	>>Galactokinase	>>Glucose-1-phosphate adenylyltransferase	<<Validamycin A dioxygenase	<<Riboflavin synthase	>>4-hydroxythreonine-4-phosphate dehydrogenase	<<Pantothenate precursors transporter PanS	>>GH20&GH20|	>>hypothetical	>>hypothetical	>>hypothetical
NS5_D	20110526_Bin_123_1_PUL_4	>>hypothetical	>>UvrABC system protein B	>>hypothetical	>>GH20&GH20|	>>hypothetical	<<Small heat shock protein IbpB	>>Diaminopimelate decarboxylase	<<NADH:quinone reductase	<<hypothetical	<<GH109&GH0|	<<Sulfatase	>>SusC	>>SusD_RagB	>>hypothetical	>>hypothetical	<<hypothetical	>>hypothetical
NS5_D	20120503_Bin_3_5_PUL_1	<<hypothetical	<<Glucose-1-phosphate adenylyltransferase	<<Galactokinase	<<GH109&GH109|	>>hypothetical	<<hypothetical	<<hypothetical	>>hypothetical	>>hypothetical	>>hypothetical	<<CE14&CE14|	>>hypothetical	>>Gluconokinase	>>6-phosphogluconate dehydrogenase, decarboxylating	<<Sulfatase	<<hypothetical	<<SulfAtlas=lcl|A0A2B4R6C6_S1_27|A0A2B4R6C6_STYPI 5-methyltetrahydrofolate--h... 55.1	<<GH3&GH3|	<<hypothetical	<<hypothetical	<<hypothetical
NS5_D	20120503_Bin_3_5_PUL_2	>>GH74&GH0	<<Miniconductance mechanosensitive channel YbdG	<<Tryptophan decarboxylase	<<C4-dicarboxylate TRAP transporter large permease protein DctM	<<2,3-diketo-L-gulonate TRAP transporter	<<Solute-binding protein	<<Uronate isomerase	<<GH109&	<<CBM6&GH0	>>GH109&GH0	>>putative oxidoreductase UxuB
NS5_D	20120607_Bin_121_1_PUL_1	<<hypothetical	<<hypothetical	>>hypothetical	>>CBM32&GH163|	<<D-glucosaminate-6-phosphate ammonia lyase	<<Putative aminoacrylate peracid reductase RutC	<<hypothetical	<<Pantothenate precursors transporter PanS	<<Peptidase	<<AA12&	<<CBM9&CBM0|	>>SulfAtlas=lcl|G0L5L3_S1_24|G0L5L3_ZOBGA Sulfatase, family	<<GH16_3&GH16_3|	<<hypothetical	<<SusD-like protein P25	<<SusC	>>hypothetical	>>Sulfatase	<<Coenzyme PQQ synthesis protein B	>>hypothetical	>>GH109&GH109|	>>Galactokinase	>>Glucose-1-phosphate adenylyltransferase	>>hypothetical	<<Na(+)/H(+) antiporter NhaP	<<Riboflavin synthase	>>D-threonate 4-phosphate dehydrogenase	>>GH20&GH20|	>>hypothetical	>>Carbonic anhydrase 2	>>Peptidase
NS5_D	20120607_Bin_121_1_PUL_2	>>hypothetical	>>hypothetical	>>GH109&	>>UDP-glucose 4-epimerase	>>hypothetical	<<Peptidase	<<Peptidoglycan-associated lipoprotein	>>SulfAtlas=lcl|M5UK79_S1_8|M5UK79_9BACT Sulfatase atsG	>>GH109&	>>hypothetical	>>AA3&	>>PL7_5&PL7_5|	>>2-hydroxy-3-oxopropionate reductase	>>Divalent metal cation transporter MntH	>>Sulfatase	>>hypothetical	>>SusC	>>SusD-like protein P2	>>HTH-type transcriptional regulator LutR	>>Hexuronate transporter	>>Sulfatase	<<hypothetical	<<hypothetical	<<hypothetical	>>SusC	>>hypothetical	>>SusC	>>hypothetical
NS5_D	20120607_Bin_121_1_PUL_3	<<Sulfatase	<<hypothetical	<<Fructokinase	>>GH95&GH95|	>>hypothetical	<<hypothetical	<<Mannonate dehydratase	<<putative oxidoreductase UxuB	<<GH109&	>>CBM66&GH0|	>>GH109&	>>Uronate isomerase	>>Solute-binding protein	>>2,3-diketo-L-gulonate TRAP transporter small permease protein YiaM	>>C4-dicarboxylate TRAP transporter large permease protein DctM	>>SulfAtlas=lcl|A0A1G3ASS6_S1_11|A0A1G3ASS6_9BACT LamGL domain-containing	>>GH109&	>>hypothetical	>>hypothetical	>>Tryptophan decarboxylase	>>hypothetical	<<GH74&GH0|	>>hypothetical	<<Arginase	>>hypothetical	>>3-deoxy-D-manno-octulosonate 8-phosphate phosphatase KdsC	>>dTTP/UTP pyrophosphatase	>>hypothetical	>>CE14&	>>Sodium/glucose cotransporter	>>hypothetical
NS5_D	20120607_Bin_121_1_PUL_4	>>Cocaine esterase	<<hypothetical	<<Fructose-1-phosphate phosphatase YqaB	<<hypothetical	<<CE1&CE1|	>>hypothetical	>>Peptidase	>>Sulfatase	>>hypothetical	<<GH33&GH33|	<<CE3&GH29|	>>GH29&GH29|	>>hypothetical	>>Sulfatase	>>GH29&GH29|	>>Sulfatase	>>hypothetical	>>hypothetical
NS5_D	20120607_Bin_61_1_PUL_1	>>SusC	>>SusD-like protein P25	>>hypothetical	>>hypothetical	>>hypothetical
NS5_D	20160512_Bin_10_8_PUL_1	>>Tryptophan-rich protein TspO	>>hypothetical	<<Glycerophosphodiester phosphodiesterase	<<GH13&GH13|	<<GH13&GH13|	<<GH65&GH65|	<<Beta-phosphoglucomutase	<<Chloroacetanilide N-alkylformylase 2, ferredoxin component	<<Ferredoxin--NADP reductase
NS5_D	20160512_Bin_10_8_PUL_2	<<hypothetical	<<hypothetical	<<Sulfatase	<<GH29&GH29|	<<Sulfatase	<<hypothetical	<<GH29&GH29|	>>CE3&GH29|	<<hypothetical	<<Sulfatase	<<Peptidase	>>CE1&CE1|	>>hypothetical	>>hypothetical	>>GH3&GH3|	>>Beta-phosphoglucomutase	>>hypothetical	<<Sulfatase
NS5_D	20160512_Bin_10_8_PUL_3	>>Arginase	<<hypothetical	>>GH74&GH0|	<<Miniconductance mechanosensitive channel YbdG	<<Tryptophan decarboxylase	<<C4-dicarboxylate TRAP transporter large permease protein DctM	<<hypothetical	<<Solute-binding protein	<<Uronate isomerase	<<GH109&	<<CBM66&GH0|	>>GH109&GH0|	>>putative oxidoreductase UxuB	>>Mannonate dehydratase	<<hypothetical
NS5_D	20160512_Bin_10_8_PUL_4	>>Ribonuclease E	>>PL6&PL6_1|4.2.2.11	>>PL17&PL17_2|	>>hypothetical	>>PL7&PL7|	>>HTH-type transcriptional regulator LutR	>>SulfAtlas=lcl|A0A2B4R6C6_S1_27|A0A2B4R6C6_STYPI 5-methyltetrahydrofolate--h... 222	<<hypothetical
NS5_D	20160512_Bin_10_8_PUL_5	>>Thymidine kinase	>>Alanine racemase 1	>>Aspartate-semialdehyde dehydrogenase	>>CE6&GH11|	>>GH20&GH20|	>>Peptidase	<<Biotin carboxylase	<<Biotin carboxyl carrier protein of acetyl-CoA carboxylase	<<hypothetical	<<Glucose-1-phosphate adenylyltransferase	<<Galactokinase	<<GH109&GH109|	>>hypothetical	>>Mannitol 2-dehydrogenase	<<hypothetical
NS5_D	FRAM18_bin161_PUL_1	<<hypothetical	>>hypothetical	>>hypothetical	>>CE3&GH33|	<<hypothetical	>>GH36&GH36|	>>CBM67&GH11|	>>hypothetical	>>SusC	>>hypothetical	>>hypothetical	>>GH109&GH109|	>>Galactokinase	>>Glucose-1-phosphate adenylyltransferase	<<Validamycin A dioxygenase
NS5_D	MS024-2A_sp1-_PUL_1	<<Beta-phosphoglucomutase	>>hypothetical	>>hypothetical	<<hypothetical	<<hypothetical	<<CE1&CE1|	>>Sulfatase	>>hypothetical	<<CE3&GH29|	>>GH29&GH29|	>>CBM32&GH29|	<<hypothetical	>>putative 3-hydroxyacyl-CoA dehydrogenase	>>3-ketoacyl-CoA thiolase
NS5_D	MS024-2A_sp1-_PUL_2	<<hypothetical	<<putative ABC transporter ATP-binding protein YknY	<<hypothetical	>>GH3&GH3|	<<CE7&	<<6-deoxy-6-sulfogluconolactonase	<<hypothetical	<<Sulfatase	<<D-arabitol-phosphate dehydrogenase	<<3-hexulose-6-phosphate synthase	<<GH109&CBM35|	<<hypothetical	>>hypothetical	>>GH16_3&GH16_3|	<<CBM67&GH11|	<<hypothetical	>>GH109&CBM35|
NS5_D	MS024-2A_sp1-_PUL_3	<<hypothetical	<<Tryptophan decarboxylase	<<C4-dicarboxylate TRAP transporter large permease protein DctM	<<2,3-diketo-L-gulonate TRAP transporter small permease protein YiaM	<<Solute-binding protein	<<Uronate isomerase	<<GH109&	<<CBM66&GH117	>>GH109&GH0	>>Sulfatase	>>Mannonate dehydratase	>>hypothetical	<<hypothetical	>>hypothetical	>>hypothetical	<<GH95&GH95	>>Fructokinase	>>hypothetical	>>Sulfatase	<<hypothetical	>>hypothetical	>>GH29&GH29	<<CE15&CE15	<<transfer-messenger RNA (SsrA)	<<Cell division ATP-bining protein FtsE	>>Cell division coordinator CpoB
NS5_D	MS024-2A_sp1-_PUL_4	>>UvrABC system protein B	>>hypothetical	>>GH20&GH20|	>>hypothetical	<<Small heat shock protein IbpB	>>Diaminopimelate decarboxylase	<<NADH:quinone reductase	<<hypothetical	<<GH109&GH0|	<<&	<<tRNA-specific 2-thiouridylase MnmA	<<Membrane protein insertase YidC	<<Peptidase	<<CBM50&CBM50|	<<Peptidase	<<Putative cysteine ligase BshC	>>Peptidase
NS5_D	MS024-2A_sp1-_PUL_5	<<hypothetical	>>Tryptophan-rich protein TspO	<<Glycerophosphodiester phosphodiesterase	<<GH13&GH13|	<<GH13&GH13|	<<GH65&GH65|	<<Beta-phosphoglucomutase	<<hypothetical	<<Fe/S biogenesis protein NfuA
NS5_D	MS024-2A_sp2_PUL_1	>>Sulfatase	>>GH29&GH29|	>>Sulfatase	>>hypothetical	>>hypothetical	>>Ferredoxin--NADP reductase	>>hypothetical	>>Beta-phosphoglucomutase	>>GH65&GH65|	>>GH13&GH13|	>>GH13&GH13|	>>Glycerophosphodiester phosphodiesterase	<<Tryptophan-rich protein TspO	>>hypothetical
NS5_D	MS024-2A_sp2_PUL_2	<<Transcription termination/antitermination protein NusA	<<Transcription termination/antitermination protein NusA	<<Ribosome maturation factor RimP	>>GH28&	>>hypothetical	>>hypothetical	>>hypothetical	>>hypothetical	<<GH74&GH0|	<<GH74&GH0|	>>SusC	>>SusD-like_3	>>hypothetical	>>GH16_3&GH16_3|	<<tRNA-Gln(ttg)	>>hypothetical	<<hypothetical
NS5_D	MS024-2A_sp3_PUL_1	>>UvrABC system protein B	>>hypothetical	>>hypothetical	>>GH20&GH20|	>>hypothetical	<<Small heat shock protein IbpB	<<Succinate--CoA ligase [ADP-forming] subunit beta	<<NADH:quinone reductase	>>GH20&GH20|	<<hypothetical	<<GH109&GH0|	<<&	<<tRNA-specific 2-thiouridylase MnmA	<<Membrane protein insertase YidC	<<CTP synthase
NS5_D	MS024-2A_sp3_PUL_2	<<CBM67&GH11	<<Peptidase	<<GH109&	<<SulfAtlas=lcl|M5TCN6_S1_8|M5TCN6_9BACT Sulfatase atsG	<<GH109&GH109|	<<hypothetical	<<hypothetical	<<hypothetical	>>hypothetical	>>Galactokinase	<<Quinoprotein glucose dehydrogenase	<<GH106&GH106|	>>CE9&CE9|	>>Divalent metal cation transporter MntH	>>SulfAtlas=lcl|F0R5P7_S1_9|F0R5P7_PHOSB Sulfatase OS=Phocaeicola	<<tRNA-Leu(taa)
NS5_D	MS024-2A_sp3_PUL_3	>>hypothetical	>>SusD-like protein P25	>>Sulfatase	>>hypothetical	>>GH92&GH92|	>>Inositol 2-dehydrogenase/D-chiro-inositol 3-dehydrogenase	>>Sulfatase	>>Sulfatase	>>Sulfatase	>>GH105&GH105|	>>Sulfatase	>>tRNA-Gly(acc)	>>PL15&PL15_2|	>>Sulfatase	>>hypothetical	>>Sulfatase	>>Sulfatase	>>SusC	>>SusD_RagB	>>GH105&GH105	>>hypothetical	<<HTH-type transcriptional repressor PurR	>>putative metabolite transport protein CsbC	>>GH109&GH0|	>>putative oxidoreductase UxuB	>>Mannonate dehydratase	>>Uronate isomerase	>>Solute-binding protein	>>2,3-diketo-L-gulonate TRAP transporter	>>C4-dicarboxylate TRAP transporter large permease protein DctM	>>hypothetical	>>2-dehydro-3-deoxygluonokinase	>>KHG/KDPG aldolase	>>4-deoxy-L-threo-5-hexulose-uronate ketol-isomerase	>>2-dehydro-3-deoxy-D-gluconate 5-dehydrogenase	<<Aldose-1-epimerase	<<GH2&GH2	>>hypothetical	>>CBM66&CBM9	<<hypothetical	<<hypothetical	<<GH33&GH33	>>hypothetical	<<Sulfatase	<<CBM9&CBM9	<<hypothetical	<<hypothetical	<<hypothetical
NS5_D	MS024-2A_sp4_PUL_1	<<Sulfatase	<<D-xylose dehydrogenase	<<Inosose isomerase	<<GH88&GH88|	>>L-rhamnose mutarotase	>>Sulfatase	>>hypothetical
NS5_D	MS024-2A_sp4_PUL_2	<<tRNA-Arg(tct)	<<hypothetical	<<hypothetical	>>GH51&GH51|	>>GH51&GH51|	>>Ribulokinase	>>L-ribulose-5-phosphate 4-epimerase UlaF	>>L-arabinose isomerase	<<D-threonine aldolase	<<hypothetical	<<Gnt-II system L-idonate transporter
NS5_D	MS024-2A_sp4_PUL_3	<<GH109&	<<Altronate dehydratase	<<Altronate oxidoreductase	<<C4-dicarboxylate TRAP transporter large permease protein DctM	<<2,3-diketo-L-gulonate TRAP transporter	<<Solute-binding protein	<<KHG/KDPG aldolase	<<2-dehydro-3-deoxygluconokinase	<<Uronate isomerase	>>SusC	>>SusD_RagB	<<HTH-type transcriptional repressor PurR	<<CBM66&	<<hypothetical	<<GH109&	<<CBM66&GH78	>>hypothetical	>>Mannonate dehydratase	<<hypothetical
NS5_D	MS024-2A_sp4_PUL_4	<<GH29&GH29|	<<Sulfatase	<<hypothetical	<<GH29&GH29|	>>GH33&GH33|	>>CE3&GH29|	<<hypothetical	<<Sulfatase	<<SulfAtlas=lcl|M5UK79_S1_8|M5UK79_9BACT Sulfatase atsG	<<hypothetical	<<Sulfatase	<<Peptidase	>>CE1&CE1|GH26|	>>Fructose-1-phosphate phosphatase YqaB	>>hypothetical	>>hypothetical
NS5_D	MS024-2A_sp5_PUL_1	<<hypothetical	<<tRNA-Asn(gtt)	>>TonB siderophore receptor	<<GH151&GH151|	<<Sulfatase	<<GH43_1&GH43_1|	<<Inner membrane symporter YicJ	<<GH10&GH10|	<<Sulfatase	<<Sulfatase	<<hypothetical	<<hypothetical	<<SusD_RagB
NS5_D	MS024-2A_sp5_PUL_2	>>hypothetical	>>hypothetical	>>hypothetical	<<Glycerol dehydrogenase large subunit	<<Undecaprenyl-phosphate 4-deoxy-4-formamido-L-arabino transferase	<<PL22&	<<GH20&GH20	<<hypothetical	<<CE6&GH11	<<hypothetical	>>Gnt-II system L-idonate transporter	<<hypothetical	<<hypothetical	<<hypothetical	<<putative symporter YidK	<<GH109&	>>hypothetical	<<GH15&GH15	>>hypothetical	>>hypothetical
NS5_D	MS024-2A_sp6_PUL_1	>>hypothetical	>>CE3&GH92|	>>hypothetical	>>hypothetical	>>hypothetical	<<hypothetical	<<putative ABC transporter ATP-binding protein YknY	<<hypothetical	<<GH3&GH3|	>>tRNA U34 carboxymethyltransferase	>>CE1&GH43_18|	<<Sulfatase	<<Sulfatase	<<hypothetical	>>D-malate dehydrogenase [decarboxylating]	>>hypothetical	>>Adenine deaminase	>>GH13_31&GH13_31|	>>Alkanesulfonate monooxygenase	>>Sodium/glucose cotransporter	<<hypothetical
NS5_D	MS024-2A_sp7_PUL_1	<<GH28&GH28|	<<hypothetical	<<Sulfatase	<<Sulfatase	<<Sulfatase	<<Sulfatase	<<Sulfatase	<<Sulfatase	<<Sulfatase	<<GH2&GH2|	>>Sulfatase	>>Sulfatase	>>GH43_31&GH43_31|	>>Sulfatase	>>hypothetical	>>hypothetical	<<Sulfatase	<<Sulfatase	<<SusD_RagB	<<SusC	>>Sulfatase	<<Sulfatase	<<Aldose 1-epimerase	>>hypothetical	>>hypothetical	>>hypothetical	>>hypothetical	<<GH2&GH2|	<<PL22&	<<putative protein	<<GH15&GH15|	>>hypothetical	<<(S)-mandelate dehydrogenase	<<L-fucose-proton symporter	<<L-fucose mutarotose
NS5_D	MS024-2A_sp7_PUL_2	<<hypothetical	<<hypothetical	>>GH74&GH0	<<hypothetical	<<hypothetical	<<C4-dicarboxylate TRAP transporter large permease protein DctM	<<2,3-diketo-L-gulonate TRAP transporter small permease protein YiaM	<<Solute-bining protein	<<Uronate isomerase	<<GH109&	<<CBM66&GH0	>>GH109&GH0	>>putative oxidoreductase UxuB	>>Mannonate dehydratase	>>hypothetical	<<hypothetical	>>hypothetical	>>hypothetical	<<GH95&GH95	>>Fructokinase
NS5_D	MS024-2A_sp7_PUL_3	>>Tryptophan-rich protein TspO	<<Glycerophosphodiester phosphodiesterase	<<GH13&GH13|	<<GH13&GH13|	<<GH65&GH65|	<<Beta-phosphoglucomutase	<<Chloroacetanilide N-alkylformylase 2, ferredoxin component	<<Fe/S biogenesis protein NfuA
NS5_D	MS024-2A_sp7_PUL_4	<<3-ketoacyl-CoA thiolase	<<putative 3-hydroxyacyl-CoA dehydrogenase	>>hypothetical	<<Sulfatase	<<GH29&GH29|	<<GH29&GH29|	>>CE3&GH29|	>>GH33&GH33|	<<hypothetical	<<hypothetical	>>CE1&CE1|	>>hypothetical	>>hypothetical	<<hypothetical	<<Trigger factor
NS5_D	MS024-2A_sp7_PUL_5	<<hypothetical	<<D-xylose-proton symporter	<<GH32&GH32|	<<SusD-like_3	<<SusC	<<Sensor histidine kinase RcsC	<<GH32&GH32|	<<GH32&GH32|	<<hypothetical	>>Sulfatase	>>hypothetical	>>hypothetical	>>Sulfatase	<<GH109&CBM35|	<<hypothetical	>>hypothetical	>>GH16_3&GH16_3|	<<CBM67&GH11|	<<hypothetical	<<hypothetical	>>GH109&	<<hypothetical	>>hypothetical
NS5_D	MS024-2A_sp8_PUL_1	<<3-ketoacyl-CoA thiolase	<<putative 3-hydroxyacyl-CoA dehydrogenase	>>Ubiquinone biosynthesis accessory factor UbiJ	<<CBM32&GH29|	<<GH29&GH29|	>>CE3&GH29|	<<hypothetical	<<Sulfatase	>>CE1&CE1|	>>hypothetical	>>hypothetical	<<hypothetical	>>Hydroxypyruvate reductase	>>Protein CbbY	<<TonB vitamin B12 receptor
NS5_D	MS024-2A_sp8_PUL_2	>>hypothetical	>>hypothetical	>>hypothetical	>>hypothetical	>>GH99&GH99	<<hypothetical	<<CE3&CE0	>>GH109&	>>hypothetical	<<hypothetical	<<GH16_3&GH16_3	<<hypothetical	>>GH3&GH3	>>hypothetical	<<Sulfatase	<<6-phosphogluconate dehydrogenase	<<Gluconokinase	<<Inositol 2-dehydrogenase	>>CE14&CE14	<<hypothetical	<<hypothetical	<<hypothetical	<<hypothetical	<<Coenzyme Pqq synthesis protein B	>>hypothetical	>>GH109&GH109	>>Galactokinase	>>Glucose-1-phosphate adenylyltransferase	>>hypothetical
NS5_D	MS024-2A_sp8_PUL_3	>>L-fucose mutarotose	>>L-fucose-proton symporter	>>L-lactate dehydrogenase	<<hypothetical	>>GH15&GH15	>>hypothetical	>>PL22&	>>GH2&GH2	<<hypothetical	<<hypothetical	<<hypothetical	<<hypothetical	>>Aldose 1-epimerase	>>Sulfatase	>>hypothetical	>>GH28&GH28	<<Sulfatase	<<hypothetical	>>Ribokinase	>>hypothetical
NS5_D	MS024-2A_sp8_PUL_4	<<hypothetical	>>Methanesulfonate monooxygenase	>>hypothetical	<<GH29&GH29|	>>hypothetical	<<SulfAtlas=lcl|M5UK79_S1_8|M5UK79_9BACT Sulfatase atsG	<<hypothetical	<<Fructokinase	>>GH95&GH95|	<<hypothetical	<<hypothetical	>>hypothetical	<<hypothetical	<<Mannonate dehydratase	<<putative oxidoreductase UxuB	<<GH109&GH0|	>>CBM66&GH0|	>>GH109&	>>Uronate isomerase	>>Solute-binding protein	>>hypothetical	>>C4-dicarboxylate TRAP transporter large permease protein DctM	>>Tryptophan decarboxylase	>>Miniconductance mechanosensitive channel YbdG	<<GH74&	>>hypothetical	>>hypothetical	<<hypothetical	>>3-deoxy-D-manno-octulosonate 8-phosphate phosphatase KdsC	>>dTTP/UTP pyrophosphatase	>>hypothetical	>>CE14&	>>hypothetical	<<tRNA-Met(cat)	>>hypothetical	>>Protein translocase subunit SecA	>>hypothetical	>>D-inositol-3-phosphate glycosyltransferase	>>CBM9&	>>hypothetical	<<NADP-dependent glyceraldehyde-3-phosphate dehydrogenase	<<L-threonine dehydratase biosynthetic IlvA
NS5_D	MS024-2A_sp8_PUL_5	>>hypothetical	>>Beta-phosphoglucomutase	>>GH65&GH65	>>GH13&GH13	>>Glycerophosphodiester phosphodiesterase	>>Glycerophosphodiester phosphodiesterase	<<Tryptophan-rich protein TspO	>>hypothetical	>>hypothetical	<<Ribosomal large subunit pseudouridine synthase B	>>GMP synthase	>>Membrane protein insertase YidC	>>CBM50&CBM50	>>tRNA-specific 2-thiouridylase MnmA	>>&	>>GH109&GH0	>>Hypothetical	>>NADH:quinone reductase	<<Diaminopimelate decarboxylase	>>Small heat shock protein IbpB	<<hypothetical	<<GH20&GH20	<<Hypothetical	<<UvrABC system protein B
NS5_F	20100408_Bin_88_PUL_1	<<SusD_RagB	<<SusC	<<hypothetical	<<PL17&PL17_2|	<<PL6_1&PL6_1	<<tRNA-Leu(caa)	>>Ribose-phosphate pyrophosphokinase	>>hypothetical	>>Peptidyl-tRNA hydrolase	<<hypothetical	<<hypothetical
NS5_F	20100408_Bin_88_PUL_2	<<CE3&GH29|	>>hypothetical	>>hypothetical	>>CE3&GH33|	<<hypothetical	>>hypothetical	>>hypothetical	>>hypothetical	>>CBM9&	>>hypothetical	>>CE14&	<<GH20&GH20|	<<hypothetical	<<hypothetical	<<SusD_RagB	<<SusC	>>Glutaryl-7-aminocephalosporanic-acid acylase	<<N-acetyl-alpha-D-glucosaminyl L-malate synthase	<<GH3&GH3|	<<hypothetical	<<putative iron-sulfur-binding oxidoreductase FadF	<<hypothetical
NS5_F	20100408_Bin_88_PUL_3	>>Soluble epoxide hydrolase	>>hypothetical	<<hypothetical	<<GH74&GH0|	<<Amino-acid carrier protein AlsT	<<Peptidase	<<hypothetical	<<hypothetical	<<GH109&GH109|	>>Galactokinase	>>hypothetical	>>hypothetical	<<GH16_3&GH16_3|	<<GH16_3&GH16_3|	<<GH3&GH3|	<<GH16_3&GH16_3|	<<hypothetical	<<hypothetical	<<Quercetin 2,3-dioxygenase
NS5_F	FRAM18_bin181_PUL_1	<<2-dehydro-3-deoxygluconokinase	<<Diacetyl reductase	<<Hexuronate transporter	<<HTH-type transcriptional regulator LutR	<<PL7&PL7|	<<hypothetical	<<SusD-like_3	<<SusC	<<hypothetical	<<PL17&PL17_2|	<<PL6&PL6_1|4.2.2.11	<<hypothetical	>>hypothetical	>>hypothetical	>>hypothetical	<<tRNA-Leu(caa)	>>Ribose-phosphate pyrophosphokinase
NS5_F	FRAM18_bin181_PUL_2	>>Quercetin 2,3-dioxygenase	>>hypothetical	>>hypothetical	>>CBM23&	>>GH16_3&GH16_3|	>>GH3&GH3|	>>GH16_3&GH16_3|	<<Sodium/glucose cotransporter	<<Bifunctional protein GlmU	<<Galactokinase	>>GH109&GH109|	>>hypothetical	>>Amino-acid carrier protein AlsT	>>GH74&GH0|	>>hypothetical	>>Beta-phosphoglucomutase	>>GH65&GH65|	<<Inner membrane protein YqcE	<<hypothetical	<<hypothetical	>>hypothetical	>>hypothetical
NS5_F	UBA7428_sp1_PUL_1	>>hypothetical	>>Quercetin 2,3-dioxygenase	>>hypothetical	>>GH16_3&GH16_3|	>>GH3&GH3|	>>GH16_3&GH16_3|	<<hypothetical	<<Glucose-1-phosphate adenylyltransferase	<<Galactokinase	>>GH109&GH109|	>>hypothetical	>>hypothetical	>>Peptidase	>>Amino-acid carrier protein AlsT	>>GH74&GH0|	>>hypothetical	<<hypothetical
NS5_F	UBA7428_sp1_PUL_2	>>tRNA modification GTPase MnmE	<<hypothetical	>>hypothetical	>>CE14&	<<GH20&GH20|	<<hypothetical	<<hypothetical	<<SusD-like_3	<<TonB-dependent receptor P3
NS5_F	UBA7428-sp2_PUL_1	>>hypothetical	<<Peptidyl-tRNA hydrolase	<<50S ribosomal protein L25	<<Ribose-phosphate pyrophosphokinase	>>tRNA-Leu(caa)	>>PL6_1&PL6_1	>>PL17_2&PL17_2	>>tRNA-Gly(gcc)	>>hypothetical	>>SusC
NS5_F	UBA7428-sp2_PUL_2	<<GH109&GH109	>>Galactokinase	>>hypothetical	>>hypothetical	>>hypothetical	<<GH16_3&GH16_3	<<GH16_3&GH16_3	<<Putative beta-xylosidase
NS5_F	Iso_AHE01FL_PUL_1	>>PL17_2	>>hypothetical	>>SusC	>>SusD_RagB	>>hypothetical	>>PL7&PL7	>>HTH-type transcriptional regulator LutR	>>SusC	>>SusD-like_3	>>Hexuronate transporter	>>Diacetyl reductase	>>2-dehydro-3-deoxygluconokinase	>>KHG/KDPG aldolase	<<hypothetical	<<Short-chain-enoyl-CoA hydratase
NS5_F	Iso_AHE01FL_PUL_2	>>hypothetical	>>Quercetin 2,3-dioxygenase	>>hypothetical	>>hypothetical	>>CBM23&	>>GH16_3&GH16_3|	>>GH3&GH3	>>GH16_3&GH16_3	<<Sodium/glucose cotransporter	<<hypothetical	>>hypothetical	>>Amino-acid carrier protein AlsT	>>hypothetical	>>Beta-phosphoglucomutase	>>GH65&GH65	>>GH13_20&GH13	<<hypothetical	<<hypothetical	<<Haloalkane dehalogenase	>>hypothetical	<<hypothetical	<<hypothetical
NS5_F	Iso_AHE01FL_PUL_3	>>putative mannose-6-phosphate isomerase GmuF	<<hypothetical	<<hypothetical	>>Glycerate 2-kinase	>>D-serine transporter DsdX	>>GH107&GH107	>>2-dehydro-3-deoxy-D-gluconate 5-dehydrogenase	>>GH3&GH3|	<<hypothetical	<<2-dehydro-3-deoxygluconokinase	<<hypothetical	>>GH130&GH130	>>hypothetical	>>hypothetical	>>hypothetical	>>hypothetical
